# Supplementary material for: Comparative Transcriptome Analysis in Taraxacum koksaghyz to Identify Genes that Determine Root Volume and Root Length
Source: Front Genet. 2022 Jan 24;12:784883. doi: 10.3389/fgene.2021.784883 (PMC8819189; doi:10.3389/fgene.2021.784883)
Supplement: Supplementary file 1 [file Table2.XLSX]

## Sheet: Table S1
Gene	Forward oligonucleotide (Sequence 5’→3’)	Reverse oligonucleotide (Sequence 5’→3’)	Primer efficiency (%)
GWHPAAAA042727	GTCGGCCTACTTCCCACCT	GGATTTGAGGGTTGGAGTCGT	103.3
GWHPAAAA036026	AACCAAGGCCAAGACGAGTT	GGATTGGAGGAGATGAACGGC	104.9
GWHPAAAA022842	TCCGCTTTTGCACACACTTG	GTCATAATCGCTGCCGGAGA	101.1
TkEF1α	CGAGAGATTCGAGAAGGAAGC	CTGTGCAGTAGTACTTGGTGG	100.0
TkRP	CGTCGATCTCAAGGATGTTGTC	GGAGCTTTGAGAAGAACCAACG	104.8
