# Supplementary material for: Comparative Transcriptome Analysis in Taraxacum koksaghyz to Identify Genes that Determine Root Volume and Root Length
Source: Front Genet. 2022 Jan 24;12:784883. doi: 10.3389/fgene.2021.784883 (PMC8819189; doi:10.3389/fgene.2021.784883)
Supplement: Supplementary file 3 [file Table3.XLSX]

## Sheet: DEGs upper root
GeneNames	NCBI Annotation (NCBI_ID)	NCBI Annotation (Protein_Name)
GWHPAAAA000030	XP_023755354.1	vacuolar-processing enzyme-like [Lactuca sativa]
GWHPAAAA000163	XP_023741412.1	glucan endo-1,3-beta-glucosidase 4-like [Lactuca sativa]
GWHPAAAA000166	XP_023745496.1	actin-related protein 2/3 complex subunit 2A [Lactuca sativa]
GWHPAAAA000238	XP_022023096.1	chlorophyll a-b binding protein of LHCII type 1-like [Helianthus annuus]
GWHPAAAA000243	XP_023746110.1	uncharacterized protein DDB_G0283697 [Lactuca sativa]
GWHPAAAA000311	XP_002410473.1	conserved hypothetical protein [Ixodes scapularis]
GWHPAAAA000427	XP_023730621.1	phosphomethylpyrimidine synthase, chloroplastic [Lactuca sativa]
GWHPAAAA000448	XP_023740204.1	ankyrin repeat-containing protein ITN1-like isoform X1 [Lactuca sativa]
GWHPAAAA000532	XP_022010212.1	calsequestrin-1-like [Helianthus annuus]
GWHPAAAA000686	XP_022006482.1	probable aquaporin PIP1-4 [Helianthus annuus]
GWHPAAAA000742	PLY90843.1	hypothetical protein LSAT_6X92881 [Lactuca sativa]
GWHPAAAA000784	XP_024979704.1	cytokinin riboside 5'-monophosphate phosphoribohydrolase LOG3 [Cynara cardunculus var. scolymus]
GWHPAAAA000851	XP_023742617.1	putative receptor protein kinase ZmPK1 [Lactuca sativa]
GWHPAAAA001133	XP_023742988.1	probable serine/threonine-protein kinase PBL3 [Lactuca sativa]
GWHPAAAA001296	XP_023739088.1	threonine--tRNA ligase, mitochondrial 1 [Lactuca sativa]
GWHPAAAA001313	WP_114738891.1	PLP-dependent aminotransferase family protein [Mycolicibacterium moriokaense]
GWHPAAAA001491	XP_023742843.1	feruloyl CoA ortho-hydroxylase 1 [Lactuca sativa]
GWHPAAAA001539	PLY93619.1	hypothetical protein LSAT_2X96380 [Lactuca sativa]
GWHPAAAA001556	XP_023758219.1	protein EXORDIUM-like [Lactuca sativa]
GWHPAAAA001670	XP_021983702.1	protein RETICULATA-RELATED 1, chloroplastic-like [Helianthus annuus]
GWHPAAAA001733	XP_023756739.1	2-oxoglutarate-Fe(II) type oxidoreductase-like isoform X1 [Lactuca sativa]
GWHPAAAA001756	PLY80541.1	hypothetical protein LSAT_6X11880 [Lactuca sativa]
GWHPAAAA001836	XP_023749491.1	heavy metal-associated isoprenylated plant protein 3-like [Lactuca sativa]
GWHPAAAA001843	XP_023763102.1	CRM-domain containing factor CFM3, chloroplastic/mitochondrial [Lactuca sativa]
GWHPAAAA001866	PWA61750.1	JAB1/Mov34/MPN/PAD-1 [Artemisia annua]
GWHPAAAA001909	XP_023757115.1	L-ascorbate oxidase homolog [Lactuca sativa]
GWHPAAAA001942	XP_023741406.1	protein STRUBBELIG-RECEPTOR FAMILY 3-like [Lactuca sativa]
GWHPAAAA002083	XP_023730263.1	ferredoxin [Lactuca sativa]
GWHPAAAA002108	XP_023750484.1	universal stress protein PHOS34 [Lactuca sativa]
GWHPAAAA002169	XP_023749607.1	uncharacterized protein LOC111897890 [Lactuca sativa]
GWHPAAAA002247	AIU34461.1	putative importin subunit alpha-2, partial [Taraxacum brevicorniculatum]
GWHPAAAA002282	XP_023768073.1	E3 ubiquitin-protein ligase PUB23-like [Lactuca sativa]
GWHPAAAA002426	XP_023750972.1	integrin-linked protein kinase 1-like [Lactuca sativa]
GWHPAAAA002429	XP_023753927.1	RING-H2 finger protein ATL2 [Lactuca sativa]
GWHPAAAA002432	XP_023764796.1	uncharacterized protein LOC111913311 [Lactuca sativa]
GWHPAAAA002465	XP_023728548.1	uncharacterized protein LOC111876244 [Lactuca sativa]
GWHPAAAA002544	XP_023746547.1	pre-mRNA-processing protein 40A isoform X2 [Lactuca sativa]
GWHPAAAA002594	AGE89404.1	cis-prenyltransferase CPT2 [Taraxacum brevicorniculatum]
GWHPAAAA002605	XP_023753155.1	uncharacterized protein LOC111901522 [Lactuca sativa]
GWHPAAAA002826	XP_023735727.1	beta-hexosaminidase 2-like [Lactuca sativa]
GWHPAAAA002992	XP_023763666.1	40S ribosomal protein S17-like [Lactuca sativa]
GWHPAAAA003031	XP_023748723.1	probable acyl-activating enzyme 16, chloroplastic [Lactuca sativa]
GWHPAAAA003090	XP_009773907.1	PREDICTED: 60S ribosomal protein L23-like isoform X3 [Nicotiana sylvestris]
GWHPAAAA003362	XP_023750530.1	protein S-acyltransferase 21-like isoform X1 [Lactuca sativa]
GWHPAAAA003464	XP_023754190.1	GDSL esterase/lipase At4g16230-like [Lactuca sativa]
GWHPAAAA003483	XP_023740752.1	acidic endochitinase SE2-like [Lactuca sativa]
GWHPAAAA003546	XP_023740690.1	UDP-glycosyltransferase 88B1-like [Lactuca sativa]
GWHPAAAA003602	XP_023750896.1	senescence-specific cysteine protease SAG39-like [Lactuca sativa]
GWHPAAAA003655	XP_023758355.1	sugar carrier protein C-like [Lactuca sativa]
GWHPAAAA003680	XP_023736352.1	F-box protein SKIP23 [Lactuca sativa]
GWHPAAAA003863	XP_024965440.1	probable xyloglucan endotransglucosylase/hydrolase protein 23 [Cynara cardunculus var. scolymus]
GWHPAAAA004114	XP_023764693.1	BLOC-1-related complex subunit 8 homolog [Lactuca sativa]
GWHPAAAA004125	XP_023772357.1	F-box/kelch-repeat protein At1g57790-like [Lactuca sativa]
GWHPAAAA004162	XP_022036428.1	photosystem I subunit O [Helianthus annuus]
GWHPAAAA004164	RDY03750.1	hypothetical protein CR513_12631, partial [Mucuna pruriens]
GWHPAAAA004193	XP_023745756.1	AP2-like ethylene-responsive transcription factor AIL5 [Lactuca sativa]
GWHPAAAA004214	XP_023761177.1	probable xyloglucan endotransglucosylase/hydrolase protein 23 [Lactuca sativa]
GWHPAAAA004362	PLY98768.1	hypothetical protein LSAT_1X9001 [Lactuca sativa]
GWHPAAAA004458	PLY90182.1	hypothetical protein LSAT_7X11281 [Lactuca sativa]
GWHPAAAA004508	PLY82595.1	hypothetical protein LSAT_2X107361 [Lactuca sativa]
GWHPAAAA005147	XP_023772958.1	granule-bound starch synthase 2, chloroplastic/amyloplastic [Lactuca sativa]
GWHPAAAA005415	XP_024971127.1	GDSL esterase/lipase APG [Cynara cardunculus var. scolymus]
GWHPAAAA005608	KEH43116.1	agenet domain protein [Medicago truncatula]
GWHPAAAA005914	XP_023770715.1	calmodulin-binding transcription activator 4-like [Lactuca sativa]
GWHPAAAA005961	XP_023765152.1	serine hydroxymethyltransferase 7-like [Lactuca sativa]
GWHPAAAA006013	XP_023741899.1	TATA-box-binding protein [Lactuca sativa]
GWHPAAAA006024	XP_023731787.1	uncharacterized protein LOC111879554 [Lactuca sativa]
GWHPAAAA006192	XP_023756481.1	probable purple acid phosphatase 20 [Lactuca sativa]
GWHPAAAA006347	XP_023756256.1	U-box domain-containing protein 33-like [Lactuca sativa]
GWHPAAAA006388	PLY67325.1	hypothetical protein LSAT_8X142881 [Lactuca sativa]
GWHPAAAA006444	XP_023759204.1	chloroplast envelope quinone oxidoreductase homolog [Lactuca sativa]
GWHPAAAA006453	XP_023728717.1	uncharacterized protein LOC111876427 isoform X1 [Lactuca sativa]
GWHPAAAA006471	ABX09994.1	chloroplast polyphenol oxidase [Taraxacum officinale]
GWHPAAAA006563	WP_113089036.1	GNAT family N-acetyltransferase [Rhizobiales bacterium]
GWHPAAAA006791	KNA10776.1	hypothetical protein SOVF_141190 [Spinacia oleracea]
GWHPAAAA007021	WP_121117048.1	flagellar motor switch protein FliG [Erythrobacteraceae bacterium SX2RGS8]
GWHPAAAA007090	XP_023758219.1	protein EXORDIUM-like [Lactuca sativa]
GWHPAAAA007115	XP_023751119.1	chlorophyll a-b binding protein CP24 10A, chloroplastic-like [Lactuca sativa]
GWHPAAAA007263	PLY67074.1	hypothetical protein LSAT_5X148460 [Lactuca sativa]
GWHPAAAA007503	XP_023736669.1	transcription factor bHLH62-like [Lactuca sativa]
GWHPAAAA007676	XP_023757240.1	actin-like [Lactuca sativa]
GWHPAAAA007907	PWA73333.1	metallothionein-like protein type 3 [Artemisia annua]
GWHPAAAA008024	XP_023738384.1	uncharacterized protein LOC111886385 [Lactuca sativa]
GWHPAAAA008052	XP_023743259.1	uncharacterized protein LOC111891434 [Lactuca sativa]
GWHPAAAA008114	XP_023742857.1	uncharacterized protein LOC111891008 [Lactuca sativa]
GWHPAAAA008116	PWA94555.1	ATPase, F1 complex, gamma subunit protein [Artemisia annua]
GWHPAAAA008211	XP_024969411.1	high-affinity nitrate transporter 3.1-like [Cynara cardunculus var. scolymus]
GWHPAAAA008312	RDY14260.1	NADH-ubiquinone oxidoreductase chain 5, partial [Mucuna pruriens]
GWHPAAAA008317	KVH96778.1	hypothetical protein Ccrd_001132, partial [Cynara cardunculus var. scolymus]
GWHPAAAA008359	YP_009355875.1	ATPase subunit 1 (mitochondrion) [Diplostephium hartwegii]
GWHPAAAA008361	PWA67534.1	ATPase, F0 complex, subunit C, mitochondrion [Artemisia annua]
GWHPAAAA008366	YP_008999560.1	cytochrome c oxidase subunit 1 (mitochondrion) [Helianthus annuus]
GWHPAAAA008379	PWA39743.1	Copper centre Cu(A) [Artemisia annua]
GWHPAAAA008442	XP_023728526.1	protein MIZU-KUSSEI 1-like [Lactuca sativa]
GWHPAAAA008486	XP_023772872.1	probable WRKY transcription factor 70 [Lactuca sativa]
GWHPAAAA008540	XP_023744883.1	heavy metal-associated isoprenylated plant protein 6-like [Lactuca sativa]
GWHPAAAA008605	PLY84206.1	hypothetical protein LSAT_7X54881 [Lactuca sativa]
GWHPAAAA008838	PWA39575.1	hypothetical protein CTI12_AA572990 [Artemisia annua]
GWHPAAAA008864	XP_023753863.1	uncharacterized protein LOC111902246 isoform X1 [Lactuca sativa]
GWHPAAAA008937	XP_022011991.1	eukaryotic translation initiation factor 1A [Helianthus annuus]
GWHPAAAA008981	XP_023760793.1	sister chromatid cohesion protein PDS5 homolog B-like isoform X1 [Lactuca sativa]
GWHPAAAA009066	XP_023733886.1	28 kDa ribonucleoprotein, chloroplastic [Lactuca sativa]
GWHPAAAA009128	XP_023743603.1	chlorophyll a-b binding protein CP29.1, chloroplastic-like [Lactuca sativa]
GWHPAAAA009129	XP_023772899.1	uncharacterized protein LOC111921553 [Lactuca sativa]
GWHPAAAA009240	XP_023765015.1	protein EXECUTER 2, chloroplastic isoform X1 [Lactuca sativa]
GWHPAAAA009270	XP_023769704.1	bZIP transcription factor 11-like [Lactuca sativa]
GWHPAAAA009329	PLY63345.1	hypothetical protein LSAT_9X84880 [Lactuca sativa]
GWHPAAAA009642	NA	NA
GWHPAAAA009782	PLY82135.1	hypothetical protein LSAT_1X11280 [Lactuca sativa]
GWHPAAAA009818	XP_023732866.1	photosystem I reaction center subunit psaK, chloroplastic [Lactuca sativa]
GWHPAAAA009824	XP_024990320.1	calcium-binding allergen Ole e 8-like [Cynara cardunculus var. scolymus]
GWHPAAAA009939	PWA65638.1	hypothetical protein CTI12_AA311950 [Artemisia annua]
GWHPAAAA010048	XP_023758123.1	CTD small phosphatase-like protein 2 isoform X2 [Lactuca sativa]
GWHPAAAA010056	XP_023737909.1	lysine histidine transporter-like 8 isoform X1 [Lactuca sativa]
GWHPAAAA010135	XP_023773103.1	chlorophyll a-b binding protein of LHCII type 1-like [Lactuca sativa]
GWHPAAAA010166	XP_023766030.1	ELMO domain-containing protein A isoform X3 [Lactuca sativa]
GWHPAAAA010170	XP_023767749.1	serine/threonine-protein phosphatase PP1-like [Lactuca sativa]
GWHPAAAA010220	PLY87874.1	hypothetical protein LSAT_0X9040 [Lactuca sativa]
GWHPAAAA010222	XP_023736194.1	alpha,alpha-trehalose-phosphate synthase [UDP-forming] 5 [Lactuca sativa]
GWHPAAAA010266	XP_023767961.1	plasma membrane ATPase 1-like [Lactuca sativa]
GWHPAAAA010313	PLY93083.1	hypothetical protein LSAT_4X69400 [Lactuca sativa]
GWHPAAAA010350	XP_023750768.1	DEAD-box ATP-dependent RNA helicase 42 [Lactuca sativa]
GWHPAAAA010514	XP_023742406.1	protein YLS3-like isoform X2 [Lactuca sativa]
GWHPAAAA010606	XP_023742926.1	uncharacterized membrane protein At1g16860-like [Lactuca sativa]
GWHPAAAA010761	XP_023732274.1	RNA-binding KH domain-containing protein RCF3-like [Lactuca sativa]
GWHPAAAA010890	XP_023768294.1	early nodulin-like protein 2 [Lactuca sativa]
GWHPAAAA010910	XP_023760030.1	nucleotide-sugar uncharacterized transporter 3 [Lactuca sativa]
GWHPAAAA011000	AMB19672.1	putative A20/AN1-like zinc finger family protein 1 [Taraxacum kok-saghyz]
GWHPAAAA011040	XP_023752440.1	remorin-like [Lactuca sativa]
GWHPAAAA011054	XP_023768306.1	transcription factor GTE4-like isoform X2 [Lactuca sativa]
GWHPAAAA011074	XP_023771044.1	clathrin heavy chain 1 [Lactuca sativa]
GWHPAAAA011083	XP_023745321.1	shewanella-like protein phosphatase 2 [Lactuca sativa]
GWHPAAAA011202	XP_023729504.1	aquaporin PIP2-1-like [Lactuca sativa]
GWHPAAAA011203	XP_024959606.1	small ubiquitin-related modifier 2-like [Cynara cardunculus var. scolymus]
GWHPAAAA011319	XP_023737327.1	ervatamin-B-like [Lactuca sativa]
GWHPAAAA011503	XP_023756431.1	protein TsetseEP-like [Lactuca sativa]
GWHPAAAA011563	XP_023751729.1	protein PAF1 homolog [Lactuca sativa]
GWHPAAAA011637	XP_023768721.1	ethylene-responsive transcription factor RAP2-3-like [Lactuca sativa]
GWHPAAAA011641	XP_023768728.1	chaperone protein ClpB4, mitochondrial-like [Lactuca sativa]
GWHPAAAA011761	XP_023763953.1	glutathione S-transferase U25-like [Lactuca sativa]
GWHPAAAA011815	XP_024974108.1	carbonic anhydrase [Cynara cardunculus var. scolymus]
GWHPAAAA011992	XP_023747792.1	serine hydroxymethyltransferase 1, mitochondrial [Lactuca sativa]
GWHPAAAA012121	XP_023761592.1	uncharacterized protein LOC111910026 [Lactuca sativa]
GWHPAAAA012295	XP_023762943.1	uncharacterized protein LOC111911393 [Lactuca sativa]
GWHPAAAA012374	XP_023743569.1	mannose-1-phosphate guanyltransferase alpha-like [Lactuca sativa]
GWHPAAAA012649	XP_023764351.1	peroxisome biogenesis protein 16 isoform X1 [Lactuca sativa]
GWHPAAAA012761	XP_024970475.1	UTP--glucose-1-phosphate uridylyltransferase 3, chloroplastic isoform X3 [Cynara cardunculus var. scolymus]
GWHPAAAA012865	XP_023743913.1	glutathione transferase GST 23-like [Lactuca sativa]
GWHPAAAA012914	XP_023734111.1	F-box protein SKIP24 [Lactuca sativa]
GWHPAAAA012949	XP_023764957.1	glucuronoxylan 4-O-methyltransferase 1-like [Lactuca sativa]
GWHPAAAA012972	XP_023741098.1	cold-shock protein CS120-like [Lactuca sativa]
GWHPAAAA013063	XP_023744128.1	mitogen-activated protein kinase kinase kinase 17-like [Lactuca sativa]
GWHPAAAA013087	XP_023743228.1	UDP-rhamnose/UDP-galactose transporter 6-like [Lactuca sativa]
GWHPAAAA013098	XP_023763812.1	serine/threonine-protein kinase PBS1 [Lactuca sativa]
GWHPAAAA013192	XP_023761177.1	probable xyloglucan endotransglucosylase/hydrolase protein 23 [Lactuca sativa]
GWHPAAAA013193	XP_023761177.1	probable xyloglucan endotransglucosylase/hydrolase protein 23 [Lactuca sativa]
GWHPAAAA013194	PLY81561.1	hypothetical protein LSAT_2X58821 [Lactuca sativa]
GWHPAAAA013260	XP_023753844.1	scarecrow-like protein 14 [Lactuca sativa]
GWHPAAAA013315	XP_023757679.1	putative germin-like protein 2-1 [Lactuca sativa]
GWHPAAAA013396	XP_023762085.1	cytochrome c oxidase assembly factor 5 [Lactuca sativa]
GWHPAAAA013523	XP_023752875.1	uncharacterized protein LOC111901234 [Lactuca sativa]
GWHPAAAA013559	WP_108021280.1	hypothetical protein [Bacillus anthracis]
GWHPAAAA013585	XP_023732812.1	oil body-associated protein 2A-like [Lactuca sativa]
GWHPAAAA013612	XP_023733228.1	protein DETOXIFICATION 42-like isoform X2 [Lactuca sativa]
GWHPAAAA013645	XP_024973476.1	nifU-like protein 4, mitochondrial [Cynara cardunculus var. scolymus]
GWHPAAAA013674	XP_023753844.1	scarecrow-like protein 14 [Lactuca sativa]
GWHPAAAA013803	XP_023738110.1	lysosomal Pro-X carboxypeptidase-like [Lactuca sativa]
GWHPAAAA013895	WP_059287312.1	phosphate acyltransferase PlsX [Aquitalea magnusonii]
GWHPAAAA013900	XP_023762927.1	UTP:RNA uridylyltransferase 1 [Lactuca sativa]
GWHPAAAA013999	XP_024983844.1	60S ribosomal protein L9-2-like [Cynara cardunculus var. scolymus]
GWHPAAAA014011	XP_023759341.1	eukaryotic translation initiation factor 5B-like [Lactuca sativa]
GWHPAAAA014086	XP_023738083.1	high-affinity nitrate transporter 2.1-like [Lactuca sativa]
GWHPAAAA014118	XP_023749573.1	RNA-binding protein BRN1-like [Lactuca sativa]
GWHPAAAA014275	XP_023738544.1	putative cell division cycle ATPase [Lactuca sativa]
GWHPAAAA014387	XP_023735658.1	60S ribosomal protein L6-like [Lactuca sativa]
GWHPAAAA014463	PLY97869.1	hypothetical protein LSAT_2X134840 [Lactuca sativa]
GWHPAAAA014534	XP_023760935.1	protein downstream neighbor of Son [Lactuca sativa]
GWHPAAAA014709	KVH97070.1	Chaperone DnaJ, C-terminal [Cynara cardunculus var. scolymus]
GWHPAAAA014924	XP_023742304.1	serine carboxypeptidase II-3-like [Lactuca sativa]
GWHPAAAA015153	XP_023764677.1	monocopper oxidase-like protein SKU5 [Lactuca sativa]
GWHPAAAA015408	XP_023765670.1	outer envelope pore protein 16-2, chloroplastic-like [Lactuca sativa]
GWHPAAAA015512	XP_023755590.1	uncharacterized protein LOC111904043 [Lactuca sativa]
GWHPAAAA015525	XP_023759495.1	probable inactive ATP-dependent zinc metalloprotease FTSHI 2, chloroplastic [Lactuca sativa]
GWHPAAAA015656	XP_023770829.1	cellulose synthase A catalytic subunit 2 [UDP-forming]-like [Lactuca sativa]
GWHPAAAA015708	XP_023741539.1	BURP domain protein RD22-like [Lactuca sativa]
GWHPAAAA015718	XP_023739468.1	bifunctional pinoresinol-lariciresinol reductase 2-like [Lactuca sativa]
GWHPAAAA015764	XP_023751444.1	uncharacterized protein LOC111899812 [Lactuca sativa]
GWHPAAAA016075	XP_023765148.1	mitochondrial import inner membrane translocase subunit TIM44-2 [Lactuca sativa]
GWHPAAAA016250	AIY60736.1	rhomboid protein Lacsa18033 [Lactuca sativa]
GWHPAAAA016330	PLY62638.1	hypothetical protein LSAT_3X27881 [Lactuca sativa]
GWHPAAAA016416	XP_023765684.1	tropinone reductase homolog At5g06060-like [Lactuca sativa]
GWHPAAAA016423	PWA75387.1	hypothetical protein CTI12_AA164450 [Artemisia annua]
GWHPAAAA016424	XP_023765457.1	uncharacterized protein LOC111913968 [Lactuca sativa]
GWHPAAAA016444	XP_023189610.1	voltage-dependent P/Q-type calcium channel subunit alpha-1A isoform X17 [Xiphophorus maculatus]
GWHPAAAA016450	XP_023748261.1	phosphatidylinositol 4-kinase gamma 6-like [Lactuca sativa]
GWHPAAAA016539	XP_023757994.1	60S ribosomal protein L4-like [Lactuca sativa]
GWHPAAAA016575	XP_023742402.1	protein DMR6-LIKE OXYGENASE 1-like [Lactuca sativa]
GWHPAAAA016581	XP_023736100.1	probable LRR receptor-like serine/threonine-protein kinase IRK [Lactuca sativa]
GWHPAAAA016721	XP_023738035.1	aquaporin PIP2-2-like [Lactuca sativa]
GWHPAAAA016762	XP_023755544.1	mitogen-activated protein kinase kinase kinase YODA-like [Lactuca sativa]
GWHPAAAA016817	XP_023761019.1	heat shock cognate 70 kDa protein 2-like [Lactuca sativa]
GWHPAAAA016866	XP_023747027.1	deSI-like protein At4g17486 [Lactuca sativa]
GWHPAAAA017055	XP_023764471.1	uncharacterized protein LOC111912980 [Lactuca sativa]
GWHPAAAA017068	XP_023741079.1	pentatricopeptide repeat-containing protein At3g62470, mitochondrial-like isoform X1 [Lactuca sativa]
GWHPAAAA017106	XP_023746167.1	auxin response factor 9-like isoform X2 [Lactuca sativa]
GWHPAAAA017142	ASW35128.1	gamma-glutamylcysteine synthetase precursor, partial [Passiflora edulis]
GWHPAAAA017245	XP_024975346.1	upstream activation factor subunit spp27-like [Cynara cardunculus var. scolymus]
GWHPAAAA017280	XP_023735893.1	uncharacterized protein LOC111883803 [Lactuca sativa]
GWHPAAAA017548	XP_023746673.1	uncharacterized protein LOC111894806 [Lactuca sativa]
GWHPAAAA017619	XP_023739419.1	stellacyanin-like [Lactuca sativa]
GWHPAAAA017752	OLS25604.1	putative sugar kinase [Candidatus Heimdallarchaeota archaeon LC_3]
GWHPAAAA017945	XP_023761055.1	probable aquaporin TIP1-2 [Lactuca sativa]
GWHPAAAA018064	XP_024986875.1	vesicle transport protein SFT2B [Cynara cardunculus var. scolymus]
GWHPAAAA018123	XP_024975858.1	uncharacterized protein LOC112513738 [Cynara cardunculus var. scolymus]
GWHPAAAA018188	TAF85258.1	alpha-mannosidase [Oscillatoriales cyanobacterium]
GWHPAAAA018435	PLY82109.1	hypothetical protein LSAT_1X13121 [Lactuca sativa]
GWHPAAAA018491	XP_023748826.1	heme-binding-like protein At3g10130, chloroplastic isoform X2 [Lactuca sativa]
GWHPAAAA018588	XP_024989231.1	mitochondrial carrier protein MTM1-like [Cynara cardunculus var. scolymus]
GWHPAAAA018591	PHS03199.1	hypothetical protein COA78_18475 [Blastopirellula sp.]
GWHPAAAA018703	XP_023754923.1	uncharacterized protein LOC111903380 [Lactuca sativa]
GWHPAAAA018768	XP_023746639.1	pollen-specific protein-like At4g18596 [Lactuca sativa]
GWHPAAAA018780	PLY64264.1	hypothetical protein LSAT_7X2420 [Lactuca sativa]
GWHPAAAA018895	XP_023751292.1	DEAD-box ATP-dependent RNA helicase 53, mitochondrial-like isoform X2 [Lactuca sativa]
GWHPAAAA018908	XP_023737954.1	stearoyl-[acyl-carrier-protein] 9-desaturase, chloroplastic [Lactuca sativa]
GWHPAAAA019187	XP_023729465.1	E3 ubiquitin-protein ligase At1g12760-like [Lactuca sativa]
GWHPAAAA019205	XP_023728168.1	gamma-tubulin complex component 5-like isoform X5 [Lactuca sativa]
GWHPAAAA019215	XP_023748695.1	solute carrier family 35 member F1-like [Lactuca sativa]
GWHPAAAA019273	PLY95469.1	hypothetical protein LSAT_9X100541 [Lactuca sativa]
GWHPAAAA019685	XP_023729038.1	oxygen-evolving enhancer protein 1, chloroplastic [Lactuca sativa]
GWHPAAAA019696	XP_023763891.1	uncharacterized protein LOC111912387 [Lactuca sativa]
GWHPAAAA019704	XP_023730199.1	TORTIFOLIA1-like protein 4 [Lactuca sativa]
GWHPAAAA019730	XP_023734652.1	miraculin-like [Lactuca sativa]
GWHPAAAA019883	XP_023732019.1	WAT1-related protein At3g28050-like [Lactuca sativa]
GWHPAAAA019934	XP_023738460.1	probable histone H2AXa [Lactuca sativa]
GWHPAAAA020243	XP_023745946.1	photosystem II 5 kDa protein, chloroplastic-like [Lactuca sativa]
GWHPAAAA020316	XP_023753384.1	interferon-related developmental regulator 2-like isoform X2 [Lactuca sativa]
GWHPAAAA020340	XP_023761870.1	aquaporin TIP2-1-like [Lactuca sativa]
GWHPAAAA020520	XP_023743394.1	uncharacterized protein LOC111891575 [Lactuca sativa]
GWHPAAAA020560	XP_023750352.1	protein NETWORKED 1A-like [Lactuca sativa]
GWHPAAAA020565	XP_023769176.1	cytochrome P450 71AV8-like [Lactuca sativa]
GWHPAAAA020609	PWA96592.1	DnaJ domain-containing protein [Artemisia annua]
GWHPAAAA020615	XP_024991904.1	pre-mRNA-splicing factor CWC22 homolog [Cynara cardunculus var. scolymus]
GWHPAAAA020625	XP_024960640.1	RNA-binding protein 25 [Cynara cardunculus var. scolymus]
GWHPAAAA020663	XP_024967986.1	protein LIFEGUARD 2-like [Cynara cardunculus var. scolymus]
GWHPAAAA020727	XP_023763317.1	protein MICRORCHIDIA 6 isoform X1 [Lactuca sativa]
GWHPAAAA020763	XP_023741007.1	probable methyltransferase PMT26 [Lactuca sativa]
GWHPAAAA020787	XP_021970620.1	acyl-protein thioesterase 2-like [Helianthus annuus]
GWHPAAAA020995	RZC70074.1	hypothetical protein C5167_035089 [Papaver somniferum]
GWHPAAAA021067	PLY62359.1	hypothetical protein LSAT_8X77361 [Lactuca sativa]
GWHPAAAA021076	XP_024980247.1	mitochondrial import inner membrane translocase subunit TIM17-2-like [Cynara cardunculus var. scolymus]
GWHPAAAA021116	XP_023744333.1	putative germin-like protein 2-1 [Lactuca sativa]
GWHPAAAA021287	XP_023738912.1	ethylene-responsive transcription factor WRI1-like [Lactuca sativa]
GWHPAAAA021534	XP_022018388.1	protein DEK isoform X2 [Helianthus annuus]
GWHPAAAA021633	XP_023729038.1	oxygen-evolving enhancer protein 1, chloroplastic [Lactuca sativa]
GWHPAAAA021666	XP_024983053.1	uncharacterized protein LOC112519262 [Cynara cardunculus var. scolymus]
GWHPAAAA022000	XP_023747229.1	uncharacterized protein LOC111895377 [Lactuca sativa]
GWHPAAAA022031	XP_023760071.1	uncharacterized protein LOC111908476 [Lactuca sativa]
GWHPAAAA022090	XP_023760807.1	ubiquitin carboxyl-terminal hydrolase 23 [Lactuca sativa]
GWHPAAAA022130	WP_008759102.1	hydroxymethylglutaryl-CoA reductase [Rhodobacteraceae bacterium KLH11]
GWHPAAAA022161	XP_023743244.1	type I inositol polyphosphate 5-phosphatase 1-like isoform X1 [Lactuca sativa]
GWHPAAAA022166	XP_023758455.1	ethylene-responsive transcription factor RAP2-12-like [Lactuca sativa]
GWHPAAAA022300	XP_023762522.1	phosphoenolpyruvate carboxylase kinase 2-like [Lactuca sativa]
GWHPAAAA022319	XP_023731699.1	copper transporter 2-like [Lactuca sativa]
GWHPAAAA022327	XP_023765221.1	hevamine-A-like [Lactuca sativa]
GWHPAAAA022329	XP_023765220.1	non-specific lipid-transfer protein-like protein At2g13820 [Lactuca sativa]
GWHPAAAA022346	XP_023738675.1	NAD(P)H-quinone oxidoreductase subunit N, chloroplastic [Lactuca sativa]
GWHPAAAA022370	XP_023766070.1	uncharacterized protein LOC111914602 [Lactuca sativa]
GWHPAAAA022680	KVH95476.1	cytochrome P450 [Cynara cardunculus var. scolymus]
GWHPAAAA022908	XP_023744599.1	uncharacterized protein LOC111892782 [Lactuca sativa]
GWHPAAAA023006	XP_023752963.1	UBP1-associated protein 2A-like [Lactuca sativa]
GWHPAAAA023016	XP_023733230.1	DNA polymerase epsilon subunit C [Lactuca sativa]
GWHPAAAA023121	XP_023758167.1	HVA22-like protein f [Lactuca sativa]
GWHPAAAA023207	KDO70824.1	hypothetical protein CISIN_1g021077mg [Citrus sinensis]
GWHPAAAA023379	XP_023734091.1	WD repeat-containing protein 43 [Lactuca sativa]
GWHPAAAA023491	XP_023759848.1	ribulose bisphosphate carboxylase small chain, chloroplastic-like [Lactuca sativa]
GWHPAAAA023563	XP_023736805.1	photosystem II 10 kDa polypeptide, chloroplastic [Lactuca sativa]
GWHPAAAA023661	XP_023745766.1	calmodulin-like protein 3 [Lactuca sativa]
GWHPAAAA023870	XP_023736209.1	thaumatin-like protein [Lactuca sativa]
GWHPAAAA024036	XP_023750233.1	E3 ubiquitin-protein ligase PUB23-like [Lactuca sativa]
GWHPAAAA024217	PLY75908.1	hypothetical protein LSAT_9X123541 [Lactuca sativa]
GWHPAAAA024310	XP_023738216.1	sister chromatid cohesion protein PDS5 homolog B isoform X3 [Lactuca sativa]
GWHPAAAA024344	KVH91299.1	Proteinase inhibitor I13, potato inhibitor I [Cynara cardunculus var. scolymus]
GWHPAAAA024368	XP_023762058.1	protein NSP-INTERACTING KINASE 2 isoform X2 [Lactuca sativa]
GWHPAAAA024543	XP_023743808.1	cysteine protease XCP2-like [Lactuca sativa]
GWHPAAAA024565	XP_024982856.1	adenosylhomocysteinase 1-like [Cynara cardunculus var. scolymus]
GWHPAAAA024590	XP_023769720.1	V-type proton ATPase subunit a3-like [Lactuca sativa]
GWHPAAAA024636	XP_023768668.1	CBS domain-containing protein CBSX5-like [Lactuca sativa]
GWHPAAAA024659	XP_023766144.1	glucosidase 2 subunit beta [Lactuca sativa]
GWHPAAAA024743	XP_023740656.1	aspartyl protease AED3-like [Lactuca sativa]
GWHPAAAA024870	XP_023771846.1	carbonic anhydrase 1-like [Lactuca sativa]
GWHPAAAA025026	XP_023770184.1	endoglucanase 6-like [Lactuca sativa]
GWHPAAAA025176	PWA69569.1	germin [Artemisia annua]
GWHPAAAA025214	XP_023728900.1	ribonucleoside-diphosphate reductase small chain A [Lactuca sativa]
GWHPAAAA025217	XP_023741141.1	probable methyltransferase PMT6 [Lactuca sativa]
GWHPAAAA025223	XP_023740005.1	two-pore potassium channel 1-like [Lactuca sativa]
GWHPAAAA025242	XP_023765179.1	U-box domain-containing protein 19-like [Lactuca sativa]
GWHPAAAA025369	XP_023735658.1	60S ribosomal protein L6-like [Lactuca sativa]
GWHPAAAA025441	PWA82975.1	heme peroxidase [Artemisia annua]
GWHPAAAA025460	XP_024983844.1	60S ribosomal protein L9-2-like [Cynara cardunculus var. scolymus]
GWHPAAAA025465	XP_014495377.1	temperature-induced lipocalin-1-like [Vigna radiata var. radiata]
GWHPAAAA025537	XP_024992748.1	sugar carrier protein C-like [Cynara cardunculus var. scolymus]
GWHPAAAA025760	XP_023738171.1	U-box domain-containing protein 36 [Lactuca sativa]
GWHPAAAA025925	XP_023740030.1	phosphatidylinositol/phosphatidylcholine transfer protein SFH2-like [Lactuca sativa]
GWHPAAAA025926	PLY95753.1	hypothetical protein LSAT_0X38780 [Lactuca sativa]
GWHPAAAA025960	PLY77049.1	hypothetical protein LSAT_3X140620 [Lactuca sativa]
GWHPAAAA026133	XP_023762526.1	receptor-like protein kinase ANXUR2 [Lactuca sativa]
GWHPAAAA026194	XP_023729378.1	MMS19 nucleotide excision repair protein homolog isoform X1 [Lactuca sativa]
GWHPAAAA026250	XP_023730813.1	allene oxide synthase 3-like [Lactuca sativa]
GWHPAAAA026341	XP_023762252.1	uncharacterized protein LOC111910651 [Lactuca sativa]
GWHPAAAA026378	XP_023752502.1	TMV resistance protein N-like isoform X2 [Lactuca sativa]
GWHPAAAA026439	XP_023766106.1	uncharacterized protein LOC111914641 [Lactuca sativa]
GWHPAAAA026776	KZV20500.1	hypothetical protein F511_38956 [Dorcoceras hygrometricum]
GWHPAAAA026825	XP_023738643.1	VAMP-like protein YKT61 [Lactuca sativa]
GWHPAAAA026944	XP_023756204.1	serine/threonine-protein kinase CDG1-like isoform X1 [Lactuca sativa]
GWHPAAAA027039	XP_023751409.1	uncharacterized protein LOC111899790 [Lactuca sativa]
GWHPAAAA027295	XP_023745104.1	DUF724 domain-containing protein 3-like [Lactuca sativa]
GWHPAAAA027356	XP_023766768.1	aspartic proteinase-like [Lactuca sativa]
GWHPAAAA027369	XP_024979788.1	uncharacterized protein At2g34160-like [Cynara cardunculus var. scolymus]
GWHPAAAA027374	AFK34987.1	unknown [Lotus japonicus]
GWHPAAAA027418	XP_023772365.1	integrator complex subunit 3-like [Lactuca sativa]
GWHPAAAA027721	XP_023733124.1	acetyltransferase At1g77540-like [Lactuca sativa]
GWHPAAAA027759	XP_024974108.1	carbonic anhydrase [Cynara cardunculus var. scolymus]
GWHPAAAA027807	XP_023733973.1	uncharacterized protein LOC111881815 [Lactuca sativa]
GWHPAAAA028079	XP_023761995.1	exocyst complex component EXO84B [Lactuca sativa]
GWHPAAAA028147	XP_023756199.1	14 kDa proline-rich protein DC2.15-like [Lactuca sativa]
GWHPAAAA028219	AXU93522.1	oxidosqualene cyclase 6 [Taraxacum kok-saghyz]
GWHPAAAA028307	PWA95031.1	adenine nucleotide transporter 1 [Artemisia annua]
GWHPAAAA028360	XP_023745795.1	transcription initiation factor TFIID subunit 11-like [Lactuca sativa]
GWHPAAAA028372	XP_021653707.1	protein FAM133-like [Hevea brasiliensis]
GWHPAAAA028478	XP_024985720.1	ABC transporter E family member 2 [Cynara cardunculus var. scolymus]
GWHPAAAA028622	AAW57447.1	ATP synthase alpha subunit, partial (mitochondrion) [Cleyera japonica]
GWHPAAAA028626	AGZ15272.1	putative aminoalcoholphosphotransferase, partial [Taraxacum brevicorniculatum]
GWHPAAAA028708	OTF99777.1	putative hypoxia induced protein, domain-containing protein [Helianthus annuus]
GWHPAAAA028747	XP_023729061.1	uncharacterized protein LOC111876718 [Lactuca sativa]
GWHPAAAA028780	PLY97558.1	hypothetical protein LSAT_5X112881 [Lactuca sativa]
GWHPAAAA028823	PLY68275.1	hypothetical protein LSAT_1X23540 [Lactuca sativa]
GWHPAAAA028827	XP_023734769.1	gibberellin 2-beta-dioxygenase 2-like [Lactuca sativa]
GWHPAAAA029016	XP_023742364.1	phosphatidylinositol 4-kinase beta 1-like isoform X1 [Lactuca sativa]
GWHPAAAA029030	XP_023750896.1	senescence-specific cysteine protease SAG39-like [Lactuca sativa]
GWHPAAAA029055	XP_022000047.1	40S ribosomal protein S20-2-like [Helianthus annuus]
GWHPAAAA029096	PLY80160.1	hypothetical protein LSAT_3X31200 [Lactuca sativa]
GWHPAAAA029203	XP_023728904.1	protein SGT1 homolog B-like [Lactuca sativa]
GWHPAAAA029234	XP_023772280.1	nuclear poly(A) polymerase 1-like [Lactuca sativa]
GWHPAAAA029291	PLY68248.1	hypothetical protein LSAT_4X127900 [Lactuca sativa]
GWHPAAAA029336	PWA46591.1	Actin-binding, cofilin/tropomyosin type [Artemisia annua]
GWHPAAAA029340	XP_023766579.1	protein DETOXIFICATION 16-like [Lactuca sativa]
GWHPAAAA029389	XP_023751109.1	serine decarboxylase 1-like [Lactuca sativa]
GWHPAAAA029557	XP_023740573.1	protein PXR1 [Lactuca sativa]
GWHPAAAA029748	XP_023743447.1	probable aquaporin TIP-type RB7-5A [Lactuca sativa]
GWHPAAAA029829	XP_023763444.1	uncharacterized protein LOC111911919 isoform X1 [Lactuca sativa]
GWHPAAAA029857	XP_023745786.1	basic 7S globulin-like [Lactuca sativa]
GWHPAAAA029891	PLY99096.1	hypothetical protein LSAT_5X59341 [Lactuca sativa]
GWHPAAAA030025	PLY66343.1	hypothetical protein LSAT_5X153521 [Lactuca sativa]
GWHPAAAA030045	XP_023746044.1	F-box protein PP2-B11-like [Lactuca sativa]
GWHPAAAA030201	XP_023730087.1	probable carboxylesterase 4, mitochondrial [Lactuca sativa]
GWHPAAAA030237	XP_023763719.1	3-ketoacyl-CoA synthase 19-like [Lactuca sativa]
GWHPAAAA030314	XP_023741281.1	leucine-rich repeat receptor-like protein kinase PXC1 isoform X1 [Lactuca sativa]
GWHPAAAA030334	PLY81264.1	hypothetical protein LSAT_4X155741 [Lactuca sativa]
GWHPAAAA030339	XP_023768779.1	pectin acetylesterase 8-like [Lactuca sativa]
GWHPAAAA030394	XP_023740742.1	glycerophosphodiester phosphodiesterase GDPD1, chloroplastic-like [Lactuca sativa]
GWHPAAAA030490	XP_023750803.1	probable pectinesterase/pectinesterase inhibitor 51 isoform X2 [Lactuca sativa]
GWHPAAAA030554	XP_023730287.1	elongation factor 1-gamma-like [Lactuca sativa]
GWHPAAAA030609	XP_023733286.1	serine--glyoxylate aminotransferase [Lactuca sativa]
GWHPAAAA031067	XP_023761697.1	uncharacterized protein LOC111910152 [Lactuca sativa]
GWHPAAAA031232	WP_084872391.1	YecA family protein [Pantoea cypripedii]
GWHPAAAA031240	XP_023757781.1	protein disulfide isomerase-like 1-4 [Lactuca sativa]
GWHPAAAA031292	XP_023747268.1	subtilisin-like protease SBT1.8 [Lactuca sativa]
GWHPAAAA031485	PLY92618.1	hypothetical protein LSAT_7X93940 [Lactuca sativa]
GWHPAAAA031600	XP_023744122.1	DCN1-like protein 4 [Lactuca sativa]
GWHPAAAA031766	XP_023736601.1	uncharacterized protein LOC111884521 [Lactuca sativa]
GWHPAAAA031851	XP_023770829.1	cellulose synthase A catalytic subunit 2 [UDP-forming]-like [Lactuca sativa]
GWHPAAAA031951	RZF44089.1	hypothetical protein LSTR_LSTR004461 [Laodelphax striatella]
GWHPAAAA032113	XP_023733214.1	alpha-L-arabinofuranosidase 1-like [Lactuca sativa]
GWHPAAAA032119	XP_023757510.1	protein SCAI-like isoform X1 [Lactuca sativa]
GWHPAAAA032180	PLY72851.1	hypothetical protein LSAT_6X17640 [Lactuca sativa]
GWHPAAAA032321	WP_039472163.1	ATP-binding protein [Pedobacter kyungheensis]
GWHPAAAA032338	XP_023731076.1	chaperonin CPN60-like 2, mitochondrial [Lactuca sativa]
GWHPAAAA032360	XP_023742663.1	long chain acyl-CoA synthetase 6, peroxisomal-like [Lactuca sativa]
GWHPAAAA032450	XP_023738029.1	probable nucleolar protein 5-2 [Lactuca sativa]
GWHPAAAA032510	XP_023768230.1	HIPL1 protein-like [Lactuca sativa]
GWHPAAAA032526	PLY93758.1	hypothetical protein LSAT_6X88560 [Lactuca sativa]
GWHPAAAA032541	XP_024966803.1	cold-regulated 413 plasma membrane protein 1-like [Cynara cardunculus var. scolymus]
GWHPAAAA032576	XP_023758245.1	homeobox-DDT domain protein RLT2 [Lactuca sativa]
GWHPAAAA032642	PLY65858.1	hypothetical protein LSAT_4X56561 [Lactuca sativa]
GWHPAAAA032660	PLY83762.1	hypothetical protein LSAT_4X27240 [Lactuca sativa]
GWHPAAAA032711	XP_023756592.1	protein ECERIFERUM 26-like [Lactuca sativa]
GWHPAAAA032780	XP_023772268.1	kirola-like [Lactuca sativa]
GWHPAAAA032820	XP_023756750.1	dolichyl-diphosphooligosaccharide--protein glycosyltransferase subunit STT3A-like [Lactuca sativa]
GWHPAAAA032977	PWA78514.1	TRICHOME BIREFRINGENCE-LIKE 37 [Artemisia annua]
GWHPAAAA033168	XP_023764170.1	cytochrome b5 domain-containing protein RLF [Lactuca sativa]
GWHPAAAA033423	AGZ15277.1	putative carbon catabolite repressor protein 4-like protein 2, partial [Taraxacum brevicorniculatum]
GWHPAAAA033436	XP_023752171.1	heavy metal-associated isoprenylated plant protein 47-like [Lactuca sativa]
GWHPAAAA033591	XP_023771389.1	SNF1-related protein kinase catalytic subunit alpha KIN10-like [Lactuca sativa]
GWHPAAAA033741	XP_023730219.1	snakin-2-like isoform X1 [Lactuca sativa]
GWHPAAAA033873	XP_023734524.1	protein CELLULOSE SYNTHASE INTERACTIVE 3 isoform X1 [Lactuca sativa]
GWHPAAAA033896	XP_023740592.1	photosystem I reaction center subunit V, chloroplastic [Lactuca sativa]
GWHPAAAA033975	PWA43028.1	MLP-like protein 43 [Artemisia annua]
GWHPAAAA033989	XP_023755074.1	periodic tryptophan protein 1 homolog isoform X2 [Lactuca sativa]
GWHPAAAA034014	XP_021978174.1	protein DETOXIFICATION 24-like [Helianthus annuus]
GWHPAAAA034148	XP_023747678.1	beta-glucosidase 12-like [Lactuca sativa]
GWHPAAAA034306	XP_023764214.1	indole-3-acetic acid-amido synthetase GH3.5-like [Lactuca sativa]
GWHPAAAA034347	XP_023744509.1	DNA-directed RNA polymerase II subunit RPB2 [Lactuca sativa]
GWHPAAAA034421	XP_023729735.1	transcription factor bHLH61-like [Lactuca sativa]
GWHPAAAA034503	XP_023742459.1	citrate-binding protein-like [Lactuca sativa]
GWHPAAAA034769	XP_024975229.1	mitochondrial Rho GTPase 1-like [Cynara cardunculus var. scolymus]
GWHPAAAA034918	XP_023761014.1	chitinase 2-like [Lactuca sativa]
GWHPAAAA034977	XP_023767514.1	disease resistance protein RML1B-like [Lactuca sativa]
GWHPAAAA035023	XP_023764391.1	uncharacterized protein LOC111912883 [Lactuca sativa]
GWHPAAAA035029	OTF91089.1	putative glycine rich protein [Helianthus annuus]
GWHPAAAA035043	PLY72082.1	hypothetical protein LSAT_9X121521 [Lactuca sativa]
GWHPAAAA035052	XP_023766235.1	RNA polymerase II subunit 5-mediating protein homolog isoform X2 [Lactuca sativa]
GWHPAAAA035239	XP_024959526.1	proton pump-interactor 1-like [Cynara cardunculus var. scolymus]
GWHPAAAA035277	XP_023759849.1	ribulose bisphosphate carboxylase small chain, chloroplastic [Lactuca sativa]
GWHPAAAA035369	XP_023762409.1	membrane-anchored ubiquitin-fold protein 3-like [Lactuca sativa]
GWHPAAAA035427	PLY72989.1	hypothetical protein LSAT_9X34640 [Lactuca sativa]
GWHPAAAA035442	XP_023763868.1	ABC transporter F family member 4-like [Lactuca sativa]
GWHPAAAA035585	XP_023747899.1	WD repeat-containing protein 89 homolog [Lactuca sativa]
GWHPAAAA035626	XP_023752141.1	indole-3-glycerol phosphate synthase, chloroplastic-like [Lactuca sativa]
GWHPAAAA035835	XP_023772918.1	uncharacterized protein LOC111921570 [Lactuca sativa]
GWHPAAAA035883	XP_023742821.1	uncharacterized protein LOC111890974 [Lactuca sativa]
GWHPAAAA035968	XP_023742478.1	germin-like protein 1-1 [Lactuca sativa]
GWHPAAAA036007	XP_023748686.1	phosphoglucan, water dikinase, chloroplastic [Lactuca sativa]
GWHPAAAA036026	XP_023730813.1	allene oxide synthase 3-like [Lactuca sativa]
GWHPAAAA036109	PON35084.1	Tensin phosphatase [Parasponia andersonii]
GWHPAAAA036149	XP_023728696.1	inorganic phosphate transporter 1-11-like [Lactuca sativa]
GWHPAAAA036193	XP_023769266.1	kinesin-like protein KIN-6 [Lactuca sativa]
GWHPAAAA036212	XP_023750909.1	uncharacterized protein LOC111899277 [Lactuca sativa]
GWHPAAAA036253	XP_023734696.1	ABC transporter G family member 24 [Lactuca sativa]
GWHPAAAA036256	XP_023737047.1	metal tolerance protein 10-like isoform X2 [Lactuca sativa]
GWHPAAAA036288	CDP10020.1	unnamed protein product [Coffea canephora]
GWHPAAAA036320	RYR07358.1	hypothetical protein Ahy_B05g074696 [Arachis hypogaea]
GWHPAAAA036391	XP_023768494.1	LOW QUALITY PROTEIN: transcription elongation factor SPT6-like [Lactuca sativa]
GWHPAAAA036423	XP_023767064.1	transcription initiation factor TFIID subunit 2 isoform X2 [Lactuca sativa]
GWHPAAAA036683	XP_015065601.1	uncharacterized protein LOC107010847 [Solanum pennellii]
GWHPAAAA036762	XP_023745786.1	basic 7S globulin-like [Lactuca sativa]
GWHPAAAA036793	XP_023768814.1	protein IQ-DOMAIN 32-like [Lactuca sativa]
GWHPAAAA036869	XP_023771312.1	fibrous sheath CABYR-binding protein-like [Lactuca sativa]
GWHPAAAA036872	XP_023771320.1	uncharacterized protein LOC111919979 [Lactuca sativa]
GWHPAAAA036895	XP_023752856.1	mavicyanin-like [Lactuca sativa]
GWHPAAAA036909	XP_023743654.1	spindle and kinetochore-associated protein 1 homolog [Lactuca sativa]
GWHPAAAA036945	XP_023763672.1	LON peptidase N-terminal domain and RING finger protein 1-like [Lactuca sativa]
GWHPAAAA037060	XP_023758902.1	glycine cleavage system H protein, mitochondrial [Lactuca sativa]
GWHPAAAA037131	XP_023731619.1	transcription elongation factor SPT6-like [Lactuca sativa]
GWHPAAAA037178	XP_023734830.1	cyclin-dependent protein kinase inhibitor SMR4-like [Lactuca sativa]
GWHPAAAA037412	XP_023757232.1	probable serine/threonine-protein kinase PBL28 [Lactuca sativa]
GWHPAAAA037477	XP_023767557.1	F-box/LRR-repeat protein At4g14096-like [Lactuca sativa]
GWHPAAAA037479	XP_023762554.1	probable 28S rRNA (cytosine(4447)-C(5))-methyltransferase [Lactuca sativa]
GWHPAAAA037506	XP_023764968.1	UDP-glycosyltransferase 85C1-like [Lactuca sativa]
GWHPAAAA037518	XP_023769359.1	uncharacterized protein LOC111917953 [Lactuca sativa]
GWHPAAAA037605	XP_022016661.1	NEP1-interacting protein-like 2 isoform X2 [Helianthus annuus]
GWHPAAAA037608	XP_023757704.1	malonyl-coenzyme A:anthocyanin 3-O-glucoside-6''-O-malonyltransferase-like [Lactuca sativa]
GWHPAAAA037616	XP_023758804.1	elongin-C [Lactuca sativa]
GWHPAAAA037634	KVH95195.1	Homeodomain-like protein, partial [Cynara cardunculus var. scolymus]
GWHPAAAA037652	XP_023773103.1	chlorophyll a-b binding protein of LHCII type 1-like [Lactuca sativa]
GWHPAAAA037739	XP_023741121.1	COP9 signalosome complex subunit 3 [Lactuca sativa]
GWHPAAAA037760	XP_023730488.1	macrophage migration inhibitory factor homolog isoform X2 [Lactuca sativa]
GWHPAAAA037937	OTG23081.1	putative ATP-dependent RNA helicase DEAD-box, conserved site [Helianthus annuus]
GWHPAAAA038029	XP_023766068.1	protein JINGUBANG-like [Lactuca sativa]
GWHPAAAA038049	XP_023772625.1	probable glucan 1,3-beta-glucosidase A [Lactuca sativa]
GWHPAAAA038143	XP_024974602.1	ran-binding protein 1 homolog b-like [Cynara cardunculus var. scolymus]
GWHPAAAA038165	XP_023728248.1	uncharacterized protein LOC111875956 [Lactuca sativa]
GWHPAAAA038291	XP_023767293.1	non-specific lipid-transfer protein-like [Lactuca sativa]
GWHPAAAA038305	XP_023771449.1	DNA topoisomerase 1 alpha-like [Lactuca sativa]
GWHPAAAA038308	XP_023759419.1	protein DETOXIFICATION 40-like [Lactuca sativa]
GWHPAAAA038426	XP_024982888.1	wound-induced protein 1-like [Cynara cardunculus var. scolymus]
GWHPAAAA038599	XP_023739304.1	putative ripening-related protein 1 [Lactuca sativa]
GWHPAAAA038612	XP_023764263.1	aconitate hydratase, cytoplasmic [Lactuca sativa]
GWHPAAAA038781	XP_021990074.1	probable inactive nicotinamidase At3g16190 isoform X2 [Helianthus annuus]
GWHPAAAA038863	XP_023752255.1	mitochondrial uncoupling protein 3 [Lactuca sativa]
GWHPAAAA038919	PWA80255.1	reverse transcriptase domain, Reverse transcriptase zinc-binding domain protein [Artemisia annua]
GWHPAAAA038996	XP_023731855.1	pre-mRNA-processing protein 40A-like [Lactuca sativa]
GWHPAAAA039147	XP_023730853.1	protein WHAT'S THIS FACTOR 1 homolog [Lactuca sativa]
GWHPAAAA039165	XP_023773145.1	uncharacterized protein LOC111921796 isoform X3 [Lactuca sativa]
GWHPAAAA039206	XP_023760868.1	uncharacterized protein LOC111909299 isoform X2 [Lactuca sativa]
GWHPAAAA039249	XP_023753456.1	pentatricopeptide repeat-containing protein At3g26782, mitochondrial-like [Lactuca sativa]
GWHPAAAA039289	XP_023735942.1	uncharacterized protein LOC111883845 [Lactuca sativa]
GWHPAAAA039349	XP_022016092.1	putative ripening-related protein 1 [Helianthus annuus]
GWHPAAAA039557	XP_023744676.1	glutathione S-transferase-like [Lactuca sativa]
GWHPAAAA039771	XP_023748200.1	F-box/FBD/LRR-repeat protein At1g13570-like isoform X1 [Lactuca sativa]
GWHPAAAA039782	PSS13777.1	Colon cancer-associated Mic1-like protein [Actinidia chinensis var. chinensis]
GWHPAAAA039885	XP_023741293.1	uncharacterized protein LOC111889380 [Lactuca sativa]
GWHPAAAA039926	XP_023730700.1	catalase-like isoform X1 [Lactuca sativa]
GWHPAAAA039971	PLY67584.1	hypothetical protein LSAT_4X173740 [Lactuca sativa]
GWHPAAAA040238	XP_023732768.1	uncharacterized protein LOC111880569 [Lactuca sativa]
GWHPAAAA040292	XP_021971011.1	golgin subfamily A member 6-like protein 22 [Helianthus annuus]
GWHPAAAA040415	XP_023759431.1	uncharacterized protein LOC111907859 [Lactuca sativa]
GWHPAAAA040724	XP_023729197.1	uncharacterized protein LOC111876865 [Lactuca sativa]
GWHPAAAA040765	XP_023754806.1	CDGSH iron-sulfur domain-containing protein NEET [Lactuca sativa]
GWHPAAAA040767	XP_023754807.1	cysteine and histidine-rich domain-containing protein RAR1 [Lactuca sativa]
GWHPAAAA040900	AMB19686.1	DnaJ-like protein 2 [Taraxacum kok-saghyz]
GWHPAAAA040906	XP_023744230.1	transcription factor MYB41-like [Lactuca sativa]
GWHPAAAA040930	XP_023742173.1	lysine-specific demethylase JMJ30 [Lactuca sativa]
GWHPAAAA040992	XP_023752864.1	dirigent protein 5-like [Lactuca sativa]
GWHPAAAA041124	PLY64851.1	hypothetical protein LSAT_2X15421 [Lactuca sativa]
GWHPAAAA041177	XP_022017062.1	flavonol 4'-sulfotransferase-like [Helianthus annuus]
GWHPAAAA041234	XP_023748125.1	metal transporter Nramp3-like [Lactuca sativa]
GWHPAAAA041268	XP_023767671.1	germin-like protein 9-3 [Lactuca sativa]
GWHPAAAA041269	XP_023767604.1	germin-like protein 9-3 [Lactuca sativa]
GWHPAAAA041286	XP_023744363.1	mitogen-activated protein kinase kinase 2 [Lactuca sativa]
GWHPAAAA041290	TEY48588.1	light-harvesting complex I chlorophyll a/b binding protein 2 [Salvia splendens]
GWHPAAAA041432	XP_023756992.1	probable serine/threonine-protein kinase PBL21 [Lactuca sativa]
GWHPAAAA041451	XP_023728439.1	indole-3-acetic acid-amido synthetase GH3.6-like [Lactuca sativa]
GWHPAAAA041750	XP_023750282.1	2-oxoisovalerate dehydrogenase subunit beta 1, mitochondrial [Lactuca sativa]
GWHPAAAA041892	KJB18789.1	hypothetical protein B456_003G069800 [Gossypium raimondii]
GWHPAAAA042044	XP_023730182.1	extensin [Lactuca sativa]
GWHPAAAA042102	XP_023753206.1	stromal 70 kDa heat shock-related protein, chloroplastic-like [Lactuca sativa]
GWHPAAAA042129	NA	NA
GWHPAAAA042164	XP_023755528.1	RNA polymerase II C-terminal domain phosphatase-like 1 isoform X1 [Lactuca sativa]
GWHPAAAA042172	XP_023728746.1	uncharacterized protein LOC111876452 [Lactuca sativa]
GWHPAAAA042177	XP_023728745.1	alpha-dioxygenase 1-like [Lactuca sativa]
GWHPAAAA042221	XP_023762293.1	protein CROWDED NUCLEI 4 [Lactuca sativa]
GWHPAAAA042301	PLY82133.1	hypothetical protein LSAT_1X11500 [Lactuca sativa]
GWHPAAAA042351	XP_023738682.1	uncharacterized protein LOC111886660 [Lactuca sativa]
GWHPAAAA042462	XP_021972389.1	tubulin beta chain-like [Helianthus annuus]
GWHPAAAA042471	XP_024985227.1	tubulin beta-2 chain [Cynara cardunculus var. scolymus]
GWHPAAAA042522	XP_023735645.1	uncharacterized protein LOC111883556 [Lactuca sativa]
GWHPAAAA042529	XP_023742630.1	vacuolar cation/proton exchanger 3-like [Lactuca sativa]
GWHPAAAA042541	XP_021981596.1	uncharacterized protein At2g39795, mitochondrial-like [Helianthus annuus]
GWHPAAAA042556	PWA96120.1	Prolamin-like domain-containing protein [Artemisia annua]
GWHPAAAA042656	XP_023736032.1	nucleolar protein 58 [Lactuca sativa]
GWHPAAAA042660	XP_023746646.1	phytochrome-interacting ankyrin-repeat protein 2-like [Lactuca sativa]
GWHPAAAA042698	XP_023759580.1	ammonium transporter 3 member 1-like [Lactuca sativa]
GWHPAAAA042787	AFW98444.1	farnesyl diphosphate synthase [Taraxacum mongolicum]
GWHPAAAA042790	XP_023728363.1	formin-binding protein 4 isoform X1 [Lactuca sativa]
GWHPAAAA043014	XP_023765593.1	acidic mammalian chitinase-like [Lactuca sativa]
GWHPAAAA043022	XP_023770422.1	endoglucanase 1-like [Lactuca sativa]
GWHPAAAA043125	KVI09766.1	Acyl transferase/acyl hydrolase/lysophospholipase, partial [Cynara cardunculus var. scolymus]
GWHPAAAA043209	XP_023729765.1	zinc finger A20 and AN1 domain-containing stress-associated protein 5-like [Lactuca sativa]
GWHPAAAA043355	XP_023767176.1	uncharacterized protein LOC111915757 [Lactuca sativa]
GWHPAAAA043372	XP_023765830.1	uncharacterized protein LOC111914262 [Lactuca sativa]
GWHPAAAA043429	XP_023732250.1	myb family transcription factor PHL8-like [Lactuca sativa]
GWHPAAAA043495	O49065.1	RecName: Full=Root allergen protein; Short=RAP
GWHPAAAA043579	XP_023766645.1	SART-1 family protein DOT2 [Lactuca sativa]
GWHPAAAA043655	PLY70678.1	hypothetical protein LSAT_3X76420 [Lactuca sativa]
GWHPAAAA043851	XP_023743977.1	probable F-box protein At2g36090 [Lactuca sativa]
GWHPAAAA043985	XP_023744774.1	uncharacterized protein LOC111892930 [Lactuca sativa]
GWHPAAAA044104	XP_023754585.1	DNA-binding protein RHL1 [Lactuca sativa]
GWHPAAAA044227	XP_023757001.1	UNC93-like protein 1 [Lactuca sativa]
GWHPAAAA044228	XP_024991115.1	chloroplastic import inner membrane translocase subunit HP30-2-like [Cynara cardunculus var. scolymus]
GWHPAAAA044448	PWA56892.1	ATP-dependent RNA helicase-like protein DB10 [Artemisia annua]
GWHPAAAA044563	XP_023749333.1	uncharacterized protein LOC111897609 [Lactuca sativa]
GWHPAAAA044598	PLY74225.1	hypothetical protein LSAT_1X67100 [Lactuca sativa]
GWHPAAAA044626	XP_023741685.1	NAD-dependent protein deacetylase SRT1-like [Lactuca sativa]
GWHPAAAA044639	XP_023753642.1	AAA-ATPase ASD, mitochondrial-like [Lactuca sativa]
GWHPAAAA044695	XP_023760643.1	ADP-ribosylation factor GTPase-activating protein AGD4-like [Lactuca sativa]
GWHPAAAA044777	XP_023762348.1	O-fucosyltransferase 7 isoform X1 [Lactuca sativa]
GWHPAAAA044863	XP_023745223.1	transcription factor bHLH68 [Lactuca sativa]
GWHPAAAA045083	PLY86929.1	hypothetical protein LSAT_5X133880 [Lactuca sativa]
GWHPAAAA045100	XP_023737037.1	UPF0678 fatty acid-binding protein-like protein At1g79260 [Lactuca sativa]
GWHPAAAA045232	XP_023766160.1	probable protein arginine N-methyltransferase 6 [Lactuca sativa]
GWHPAAAA045244	XP_023738107.1	high-affinity nitrate transporter 2.1-like [Lactuca sativa]
GWHPAAAA045396	XP_023760135.1	dnaJ homolog subfamily C member 2-like [Lactuca sativa]
GWHPAAAA045407	XP_023753970.1	probable UDP-arabinopyranose mutase 2 [Lactuca sativa]
GWHPAAAA045463	XP_023772034.1	GPCR-type G protein 1 [Lactuca sativa]
GWHPAAAA045603	XP_023756092.1	protein decapping 5 [Lactuca sativa]
GWHPAAAA045668	XP_023772628.1	sulfate transporter 1.3 [Lactuca sativa]
GWHPAAAA045676	XP_023756594.1	crocetin glucosyltransferase, chloroplastic-like [Lactuca sativa]
GWHPAAAA045724	XP_023749124.1	photosystem II 22 kDa protein, chloroplastic [Lactuca sativa]
GWHPAAAA045730	PLY84094.1	hypothetical protein LSAT_6X117861 [Lactuca sativa]
GWHPAAAA045775	XP_023773004.1	probable choline kinase 2 [Lactuca sativa]
GWHPAAAA045908	XP_023758155.1	probable RNA-binding protein 19 [Lactuca sativa]
GWHPAAAA045948	XP_023747412.1	chlorophyll a-b binding protein 5, chloroplastic [Lactuca sativa]
GWHPAAAA045952	XP_021615238.1	repetitive proline-rich cell wall protein 1 isoform X1 [Manihot esculenta]
GWHPAAAA046100	XP_023752229.1	importin-5 [Lactuca sativa]
GWHPAAAA046215	XP_023740114.1	protein DEK-like [Lactuca sativa]
GWHPAAAA046279	XP_023770179.1	probable WRKY transcription factor 41 [Lactuca sativa]
GWHPAAAA046431	XP_022025532.1	xyloglucan endotransglucosylase/hydrolase protein 9-like [Helianthus annuus]
GWHPAAAA046441	XP_023763023.1	uncharacterized protein LOC111911478 [Lactuca sativa]
GWHPAAAA046462	XP_023749199.1	transmembrane and coiled-coil domain-containing protein 4-like [Lactuca sativa]
GWHPAAAA046465	XP_024974048.1	fructose-bisphosphate aldolase 1, chloroplastic-like isoform X2 [Cynara cardunculus var. scolymus]
GWHPAAAA046475	XP_023752026.1	uncharacterized protein LOC111900373 [Lactuca sativa]
GWHPAAAA046664	XP_023739681.1	late embryogenesis abundant protein At1g64065-like [Lactuca sativa]
GWHPAAAA046683	XP_024961089.1	uncharacterized protein LOC112501634 [Cynara cardunculus var. scolymus]

## Sheet: RV upper root
GeneNames	NCBI Annotation (NCBI_ID)	NCBI Annotation (Protein_Name)
GWHPAAAA001556	XP_023758219.1	protein EXORDIUM-like [Lactuca sativa]
GWHPAAAA003546	XP_023740690.1	UDP-glycosyltransferase 88B1-like [Lactuca sativa]
GWHPAAAA004125	XP_023772357.1	F-box/kelch-repeat protein At1g57790-like [Lactuca sativa]
GWHPAAAA007503	XP_023736669.1	transcription factor bHLH62-like [Lactuca sativa]
GWHPAAAA008312	RDY14260.1	NADH-ubiquinone oxidoreductase chain 5, partial [Mucuna pruriens]
GWHPAAAA008317	KVH96778.1	hypothetical protein Ccrd_001132, partial [Cynara cardunculus var. scolymus]
GWHPAAAA009818	XP_023732866.1	photosystem I reaction center subunit psaK, chloroplastic [Lactuca sativa]
GWHPAAAA009939	PWA65638.1	hypothetical protein CTI12_AA311950 [Artemisia annua]
GWHPAAAA010350	XP_023750768.1	DEAD-box ATP-dependent RNA helicase 42 [Lactuca sativa]
GWHPAAAA012972	XP_023741098.1	cold-shock protein CS120-like [Lactuca sativa]
GWHPAAAA013192	XP_023761177.1	probable xyloglucan endotransglucosylase/hydrolase protein 23 [Lactuca sativa]
GWHPAAAA013193	XP_023761177.1	probable xyloglucan endotransglucosylase/hydrolase protein 23 [Lactuca sativa]
GWHPAAAA014709	KVH97070.1	Chaperone DnaJ, C-terminal [Cynara cardunculus var. scolymus]
GWHPAAAA015525	XP_023759495.1	probable inactive ATP-dependent zinc metalloprotease FTSHI 2, chloroplastic [Lactuca sativa]
GWHPAAAA016539	XP_023757994.1	60S ribosomal protein L4-like [Lactuca sativa]
GWHPAAAA017055	XP_023764471.1	uncharacterized protein LOC111912980 [Lactuca sativa]
GWHPAAAA019685	XP_023729038.1	oxygen-evolving enhancer protein 1, chloroplastic [Lactuca sativa]
GWHPAAAA021067	PLY62359.1	hypothetical protein LSAT_8X77361 [Lactuca sativa]
GWHPAAAA021666	XP_024983053.1	uncharacterized protein LOC112519262 [Cynara cardunculus var. scolymus]
GWHPAAAA022319	XP_023731699.1	copper transporter 2-like [Lactuca sativa]
GWHPAAAA025176	PWA69569.1	germin [Artemisia annua]
GWHPAAAA025223	XP_023740005.1	two-pore potassium channel 1-like [Lactuca sativa]
GWHPAAAA026378	XP_023752502.1	TMV resistance protein N-like isoform X2 [Lactuca sativa]
GWHPAAAA027039	XP_023751409.1	uncharacterized protein LOC111899790 [Lactuca sativa]
GWHPAAAA027356	XP_023766768.1	aspartic proteinase-like [Lactuca sativa]
GWHPAAAA028708	OTF99777.1	putative hypoxia induced protein, domain-containing protein [Helianthus annuus]
GWHPAAAA029234	XP_023772280.1	nuclear poly(A) polymerase 1-like [Lactuca sativa]
GWHPAAAA030394	XP_023740742.1	glycerophosphodiester phosphodiesterase GDPD1, chloroplastic-like [Lactuca sativa]
GWHPAAAA036026	XP_023730813.1	allene oxide synthase 3-like [Lactuca sativa]
GWHPAAAA036253	XP_023734696.1	ABC transporter G family member 24 [Lactuca sativa]
GWHPAAAA036793	XP_023768814.1	protein IQ-DOMAIN 32-like [Lactuca sativa]
GWHPAAAA037608	XP_023757704.1	malonyl-coenzyme A:anthocyanin 3-O-glucoside-6''-O-malonyltransferase-like [Lactuca sativa]
GWHPAAAA038049	XP_023772625.1	probable glucan 1,3-beta-glucosidase A [Lactuca sativa]
GWHPAAAA038308	XP_023759419.1	protein DETOXIFICATION 40-like [Lactuca sativa]
GWHPAAAA038919	PWA80255.1	reverse transcriptase domain, Reverse transcriptase zinc-binding domain protein [Artemisia annua]
GWHPAAAA038996	XP_023731855.1	pre-mRNA-processing protein 40A-like [Lactuca sativa]
GWHPAAAA040292	XP_021971011.1	golgin subfamily A member 6-like protein 22 [Helianthus annuus]
GWHPAAAA040415	XP_023759431.1	uncharacterized protein LOC111907859 [Lactuca sativa]
GWHPAAAA045908	XP_023758155.1	probable RNA-binding protein 19 [Lactuca sativa]
GWHPAAAA046465	XP_024974048.1	fructose-bisphosphate aldolase 1, chloroplastic-like isoform X2 [Cynara cardunculus var. scolymus]

## Sheet: RL upper root
GeneNames	NCBI Annotation (NCBI_ID)	NCBI Annotation (Protein_Name)
GWHPAAAA000742	PLY90843.1	hypothetical protein LSAT_6X92881 [Lactuca sativa]
GWHPAAAA001296	XP_023739088.1	threonine--tRNA ligase, mitochondrial 1 [Lactuca sativa]
GWHPAAAA001733	XP_023756739.1	2-oxoglutarate-Fe(II) type oxidoreductase-like isoform X1 [Lactuca sativa]
GWHPAAAA002432	XP_023764796.1	uncharacterized protein LOC111913311 [Lactuca sativa]
GWHPAAAA002992	XP_023763666.1	40S ribosomal protein S17-like [Lactuca sativa]
GWHPAAAA003090	XP_009773907.1	PREDICTED: 60S ribosomal protein L23-like isoform X3 [Nicotiana sylvestris]
GWHPAAAA004164	RDY03750.1	hypothetical protein CR513_12631, partial [Mucuna pruriens]
GWHPAAAA007021	WP_121117048.1	flagellar motor switch protein FliG [Erythrobacteraceae bacterium SX2RGS8]
GWHPAAAA009642	NA	NA
GWHPAAAA010910	XP_023760030.1	nucleotide-sugar uncharacterized transporter 3 [Lactuca sativa]
GWHPAAAA013396	XP_023762085.1	cytochrome c oxidase assembly factor 5 [Lactuca sativa]
GWHPAAAA013999	XP_024983844.1	60S ribosomal protein L9-2-like [Cynara cardunculus var. scolymus]
GWHPAAAA014387	XP_023735658.1	60S ribosomal protein L6-like [Lactuca sativa]
GWHPAAAA014463	PLY97869.1	hypothetical protein LSAT_2X134840 [Lactuca sativa]
GWHPAAAA016250	AIY60736.1	rhomboid protein Lacsa18033 [Lactuca sativa]
GWHPAAAA017280	XP_023735893.1	uncharacterized protein LOC111883803 [Lactuca sativa]
GWHPAAAA017619	XP_023739419.1	stellacyanin-like [Lactuca sativa]
GWHPAAAA018188	TAF85258.1	alpha-mannosidase [Oscillatoriales cyanobacterium]
GWHPAAAA018780	PLY64264.1	hypothetical protein LSAT_7X2420 [Lactuca sativa]
GWHPAAAA018908	XP_023737954.1	stearoyl-[acyl-carrier-protein] 9-desaturase, chloroplastic [Lactuca sativa]
GWHPAAAA020787	XP_021970620.1	acyl-protein thioesterase 2-like [Helianthus annuus]
GWHPAAAA020995	RZC70074.1	hypothetical protein C5167_035089 [Papaver somniferum]
GWHPAAAA022327	XP_023765221.1	hevamine-A-like [Lactuca sativa]
GWHPAAAA024565	XP_024982856.1	adenosylhomocysteinase 1-like [Cynara cardunculus var. scolymus]
GWHPAAAA024743	XP_023740656.1	aspartyl protease AED3-like [Lactuca sativa]
GWHPAAAA025369	XP_023735658.1	60S ribosomal protein L6-like [Lactuca sativa]
GWHPAAAA026944	XP_023756204.1	serine/threonine-protein kinase CDG1-like isoform X1 [Lactuca sativa]
GWHPAAAA028360	XP_023745795.1	transcription initiation factor TFIID subunit 11-like [Lactuca sativa]
GWHPAAAA029829	XP_023763444.1	uncharacterized protein LOC111911919 isoform X1 [Lactuca sativa]
GWHPAAAA031240	XP_023757781.1	protein disulfide isomerase-like 1-4 [Lactuca sativa]
GWHPAAAA032780	XP_023772268.1	kirola-like [Lactuca sativa]
GWHPAAAA033873	XP_023734524.1	protein CELLULOSE SYNTHASE INTERACTIVE 3 isoform X1 [Lactuca sativa]
GWHPAAAA034014	XP_021978174.1	protein DETOXIFICATION 24-like [Helianthus annuus]
GWHPAAAA034347	XP_023744509.1	DNA-directed RNA polymerase II subunit RPB2 [Lactuca sativa]
GWHPAAAA035029	OTF91089.1	putative glycine rich protein [Helianthus annuus]
GWHPAAAA035883	XP_023742821.1	uncharacterized protein LOC111890974 [Lactuca sativa]
GWHPAAAA036212	XP_023750909.1	uncharacterized protein LOC111899277 [Lactuca sativa]
GWHPAAAA036288	CDP10020.1	unnamed protein product [Coffea canephora]
GWHPAAAA036762	XP_023745786.1	basic 7S globulin-like [Lactuca sativa]
GWHPAAAA037518	XP_023769359.1	uncharacterized protein LOC111917953 [Lactuca sativa]
GWHPAAAA037937	OTG23081.1	putative ATP-dependent RNA helicase DEAD-box, conserved site [Helianthus annuus]
GWHPAAAA038029	XP_023766068.1	protein JINGUBANG-like [Lactuca sativa]
GWHPAAAA038143	XP_024974602.1	ran-binding protein 1 homolog b-like [Cynara cardunculus var. scolymus]
GWHPAAAA040767	XP_023754807.1	cysteine and histidine-rich domain-containing protein RAR1 [Lactuca sativa]
GWHPAAAA040992	XP_023752864.1	dirigent protein 5-like [Lactuca sativa]
GWHPAAAA042471	XP_024985227.1	tubulin beta-2 chain [Cynara cardunculus var. scolymus]
GWHPAAAA043355	XP_023767176.1	uncharacterized protein LOC111915757 [Lactuca sativa]
GWHPAAAA043495	O49065.1	RecName: Full=Root allergen protein; Short=RAP
GWHPAAAA044228	XP_024991115.1	chloroplastic import inner membrane translocase subunit HP30-2-like [Cynara cardunculus var. scolymus]
GWHPAAAA044598	PLY74225.1	hypothetical protein LSAT_1X67100 [Lactuca sativa]
GWHPAAAA045244	XP_023738107.1	high-affinity nitrate transporter 2.1-like [Lactuca sativa]
GWHPAAAA045407	XP_023753970.1	probable UDP-arabinopyranose mutase 2 [Lactuca sativa]
GWHPAAAA045603	XP_023756092.1	protein decapping 5 [Lactuca sativa]
GWHPAAAA045730	PLY84094.1	hypothetical protein LSAT_6X117861 [Lactuca sativa]
GWHPAAAA046431	XP_022025532.1	xyloglucan endotransglucosylase/hydrolase protein 9-like [Helianthus annuus]

## Sheet: DEGs root tip
GeneNames	NCBI Annotation (NCBI_ID)	NCBI Annotation (Protein_Name)
GWHPAAAA000030	XP_023755354.1	vacuolar-processing enzyme-like [Lactuca sativa]
GWHPAAAA000105	PLY85057.1	hypothetical protein LSAT_7X8361 [Lactuca sativa]
GWHPAAAA000167	XP_023737600.1	E3 ubiquitin-protein ligase CHIP-like [Lactuca sativa]
GWHPAAAA000195	XP_023771437.1	AUGMIN subunit 5-like [Lactuca sativa]
GWHPAAAA000214	XP_023752963.1	UBP1-associated protein 2A-like [Lactuca sativa]
GWHPAAAA000217	XP_023752963.1	UBP1-associated protein 2A-like [Lactuca sativa]
GWHPAAAA000230	XP_024987521.1	chlorophyll a-b binding protein of LHCII type 1-like [Cynara cardunculus var. scolymus]
GWHPAAAA000231	XP_024987521.1	chlorophyll a-b binding protein of LHCII type 1-like [Cynara cardunculus var. scolymus]
GWHPAAAA000238	XP_022023096.1	chlorophyll a-b binding protein of LHCII type 1-like [Helianthus annuus]
GWHPAAAA000252	XP_023746104.1	photosystem I reaction center subunit II, chloroplastic-like [Lactuca sativa]
GWHPAAAA000539	XP_023743992.1	peroxidase 64-like [Lactuca sativa]
GWHPAAAA000572	PWA58925.1	eukaryotic initiation factor 3 gamma subunit family protein [Artemisia annua]
GWHPAAAA000632	XP_022013357.1	chlorophyll a-b binding protein 13, chloroplastic [Helianthus annuus]
GWHPAAAA000662	XP_023764505.1	stress response protein NST1-like [Lactuca sativa]
GWHPAAAA000680	XP_023763136.1	small RNA degrading nuclease 1-like [Lactuca sativa]
GWHPAAAA000696	XP_024982702.1	ribulose bisphosphate carboxylase small chain, chloroplastic-like [Cynara cardunculus var. scolymus]
GWHPAAAA000742	PLY90843.1	hypothetical protein LSAT_6X92881 [Lactuca sativa]
GWHPAAAA000809	XP_023763573.1	splicing factor 3B subunit 1 [Lactuca sativa]
GWHPAAAA000912	XP_023752091.1	THO complex subunit 1 [Lactuca sativa]
GWHPAAAA000950	XP_023756990.1	actin-related protein 7 [Lactuca sativa]
GWHPAAAA000977	XP_023765883.1	probable galactinol--sucrose galactosyltransferase 5 [Lactuca sativa]
GWHPAAAA000996	XP_023737256.1	protein FIZZY-RELATED 3 [Lactuca sativa]
GWHPAAAA001099	XP_024990937.1	high mobility group B protein 3-like [Cynara cardunculus var. scolymus]
GWHPAAAA001237	XP_023733823.1	CBL-interacting serine/threonine-protein kinase 6-like [Lactuca sativa]
GWHPAAAA001251	XP_023741843.1	uncharacterized protein LOC111889931 [Lactuca sativa]
GWHPAAAA001266	XP_023747534.1	probable carboxylesterase 2 [Lactuca sativa]
GWHPAAAA001296	XP_023739088.1	threonine--tRNA ligase, mitochondrial 1 [Lactuca sativa]
GWHPAAAA001300	XP_023740395.1	protein SGT1 homolog B-like [Lactuca sativa]
GWHPAAAA001315	PLY90353.1	hypothetical protein LSAT_2X118420 [Lactuca sativa]
GWHPAAAA001329	XP_023753680.1	inactive LRR receptor-like serine/threonine-protein kinase BIR2 [Lactuca sativa]
GWHPAAAA001412	XP_023754470.1	protein PHLOEM PROTEIN 2-LIKE A1-like isoform X2 [Lactuca sativa]
GWHPAAAA001453	XP_023766903.1	transmembrane protein 56-B-like [Lactuca sativa]
GWHPAAAA001491	XP_023742843.1	feruloyl CoA ortho-hydroxylase 1 [Lactuca sativa]
GWHPAAAA001505	XP_023734690.1	miraculin-like [Lactuca sativa]
GWHPAAAA001522	XP_023756521.1	mitogen-activated protein kinase 9-like [Lactuca sativa]
GWHPAAAA001556	XP_023758219.1	protein EXORDIUM-like [Lactuca sativa]
GWHPAAAA001562	XP_023759939.1	protein ENHANCED DISEASE RESISTANCE 2-like isoform X1 [Lactuca sativa]
GWHPAAAA001608	XP_021986170.1	uncharacterized protein LOC110882462 [Helianthus annuus]
GWHPAAAA001636	XP_024961168.1	protein SPT2 homolog isoform X3 [Cynara cardunculus var. scolymus]
GWHPAAAA001641	XP_023762858.1	berberine bridge enzyme-like 21 [Lactuca sativa]
GWHPAAAA001669	XP_023753050.1	AP-2 complex subunit alpha-1-like [Lactuca sativa]
GWHPAAAA001727	XP_023764021.1	3-hydroxyisobutyryl-CoA hydrolase-like protein 5 [Lactuca sativa]
GWHPAAAA001799	XP_024980621.1	VAN3-binding protein [Cynara cardunculus var. scolymus]
GWHPAAAA001817	XP_023736864.1	uncharacterized protein LOC111884779 [Lactuca sativa]
GWHPAAAA001891	XP_023733616.1	calvin cycle protein CP12-1, chloroplastic-like [Lactuca sativa]
GWHPAAAA002051	XP_022028189.1	uncharacterized protein At1g10890 isoform X1 [Helianthus annuus]
GWHPAAAA002083	XP_023730263.1	ferredoxin [Lactuca sativa]
GWHPAAAA002086	XP_023756400.1	ethylene-responsive transcription factor RAP2-13-like [Lactuca sativa]
GWHPAAAA002108	XP_023750484.1	universal stress protein PHOS34 [Lactuca sativa]
GWHPAAAA002148	XP_023746260.1	AP2/ERF and B3 domain-containing transcription factor RAV1-like [Lactuca sativa]
GWHPAAAA002162	XP_023739771.1	caffeoylshikimate esterase [Lactuca sativa]
GWHPAAAA002242	RVW67004.1	putative magnesium transporter NIPA4 [Vitis vinifera]
GWHPAAAA002315	OEL20502.1	Beta-(1,2)-xylosyltransferase, partial [Dichanthelium oligosanthes]
GWHPAAAA002321	XP_023768371.1	eukaryotic translation initiation factor 4B2 [Lactuca sativa]
GWHPAAAA002338	XP_023766243.1	putative hydrolase C777.06c [Lactuca sativa]
GWHPAAAA002414	PWA65303.1	photosystem I reaction center subunit XI protein [Artemisia annua]
GWHPAAAA002555	ARD06053.1	PawS-like protein 1a [Ligularia przewalskii]
GWHPAAAA002592	XP_021982625.1	protein RKD5 [Helianthus annuus]
GWHPAAAA002594	AGE89404.1	cis-prenyltransferase CPT2 [Taraxacum brevicorniculatum]
GWHPAAAA002605	XP_023753155.1	uncharacterized protein LOC111901522 [Lactuca sativa]
GWHPAAAA002675	XP_023755911.1	two-component response regulator ARR14-like isoform X1 [Lactuca sativa]
GWHPAAAA002703	XP_023744824.1	uncharacterized protein LOC111892979 [Lactuca sativa]
GWHPAAAA002705	XP_023744821.1	aspartate--tRNA ligase, chloroplastic/mitochondrial [Lactuca sativa]
GWHPAAAA002736	XP_023761482.1	neurochondrin [Lactuca sativa]
GWHPAAAA002778	XP_023772037.1	serine carboxypeptidase-like [Lactuca sativa]
GWHPAAAA002791	PWA87047.1	protein binding protein [Artemisia annua]
GWHPAAAA002822	PLY67239.1	hypothetical protein LSAT_6X81461 [Lactuca sativa]
GWHPAAAA002899	XP_022017697.1	putative ripening-related protein 1 [Helianthus annuus]
GWHPAAAA002992	XP_023763666.1	40S ribosomal protein S17-like [Lactuca sativa]
GWHPAAAA003027	XP_023732231.1	DEAD-box ATP-dependent RNA helicase 13 [Lactuca sativa]
GWHPAAAA003058	XP_023767438.1	uncharacterized protein LOC111916026 [Lactuca sativa]
GWHPAAAA003090	XP_009773907.1	PREDICTED: 60S ribosomal protein L23-like isoform X3 [Nicotiana sylvestris]
GWHPAAAA003201	XP_023758131.1	probable ADP-ribosylation factor GTPase-activating protein AGD11 [Lactuca sativa]
GWHPAAAA003203	XP_023758128.1	protein MEI2-like 5 [Lactuca sativa]
GWHPAAAA003206	XP_023729801.1	protein indeterminate-domain 9-like isoform X1 [Lactuca sativa]
GWHPAAAA003222	XP_024973691.1	glutaredoxin-C13-like [Cynara cardunculus var. scolymus]
GWHPAAAA003276	XP_023750233.1	E3 ubiquitin-protein ligase PUB23-like [Lactuca sativa]
GWHPAAAA003339	XP_023759802.1	zinc finger protein CONSTANS-LIKE 16-like [Lactuca sativa]
GWHPAAAA003501	XP_021615238.1	repetitive proline-rich cell wall protein 1 isoform X1 [Manihot esculenta]
GWHPAAAA003518	XP_024975223.1	two-component response regulator ORR22 [Cynara cardunculus var. scolymus]
GWHPAAAA003562	XP_023765280.1	probable protein phosphatase 2C 55 [Lactuca sativa]
GWHPAAAA003571	OTG26510.1	putative lipase, GDSL, active site, SGNH hydrolase-type esterase domain protein [Helianthus annuus]
GWHPAAAA003589	PLY81408.1	hypothetical protein LSAT_9X73000 [Lactuca sativa]
GWHPAAAA003592	XP_023767586.1	uncharacterized protein LOC111916187 [Lactuca sativa]
GWHPAAAA003596	XP_023758194.1	oxygen-dependent coproporphyrinogen-III oxidase, chloroplastic [Lactuca sativa]
GWHPAAAA003602	XP_023750896.1	senescence-specific cysteine protease SAG39-like [Lactuca sativa]
GWHPAAAA003627	NA	NA
GWHPAAAA003648	PLY87447.1	hypothetical protein LSAT_2X63520 [Lactuca sativa]
GWHPAAAA003778	XP_023746396.1	probable endo-1,3(4)-beta-glucanase ARB_01444 [Lactuca sativa]
GWHPAAAA003786	XP_023728340.1	ent-kaurenoic acid oxidase 1-like [Lactuca sativa]
GWHPAAAA003793	XP_023757315.1	tRNase Z TRZ1 [Lactuca sativa]
GWHPAAAA003810	PIN21736.1	putative cleavage and polyadenylation specificity factor (CPSF subunit) [Handroanthus impetiginosus]
GWHPAAAA003880	XP_023744238.1	diacylglycerol O-acyltransferase 2D-like [Lactuca sativa]
GWHPAAAA003936	XP_023748627.1	CDPK-related kinase 7-like [Lactuca sativa]
GWHPAAAA003973	XP_023733547.1	uncharacterized protein LOC111881386 [Lactuca sativa]
GWHPAAAA003983	PLY64931.1	hypothetical protein LSAT_8X92740 [Lactuca sativa]
GWHPAAAA004015	XP_023772147.1	lichenase-like [Lactuca sativa]
GWHPAAAA004019	XP_023772147.1	lichenase-like [Lactuca sativa]
GWHPAAAA004100	PPD20987.1	ATP-dependent protease [Methylomonas sp.]
GWHPAAAA004152	PWA90729.1	Gibberellin regulated protein [Artemisia annua]
GWHPAAAA004162	XP_022036428.1	photosystem I subunit O [Helianthus annuus]
GWHPAAAA004163	PWA46591.1	Actin-binding, cofilin/tropomyosin type [Artemisia annua]
GWHPAAAA004164	RDY03750.1	hypothetical protein CR513_12631, partial [Mucuna pruriens]
GWHPAAAA004214	XP_023761177.1	probable xyloglucan endotransglucosylase/hydrolase protein 23 [Lactuca sativa]
GWHPAAAA004216	CAB71301.2	vegetative storage protein, VSP [Cichorium intybus]
GWHPAAAA004263	XP_024571438.1	hypothetical protein PHALS_14592 [Plasmopara halstedii]
GWHPAAAA004280	XP_023766807.1	two-component response regulator ARR2-like isoform X3 [Lactuca sativa]
GWHPAAAA004362	PLY98768.1	hypothetical protein LSAT_1X9001 [Lactuca sativa]
GWHPAAAA004380	XP_024994936.1	uncharacterized protein LOC112528202 [Cynara cardunculus var. scolymus]
GWHPAAAA004385	KVH95780.1	hypothetical protein Ccrd_002162 [Cynara cardunculus var. scolymus]
GWHPAAAA004459	XP_023757557.1	germin-like protein 9-3 [Lactuca sativa]
GWHPAAAA004497	PLY85041.1	hypothetical protein LSAT_7X8261 [Lactuca sativa]
GWHPAAAA004508	PLY82595.1	hypothetical protein LSAT_2X107361 [Lactuca sativa]
GWHPAAAA004519	XP_023747439.1	peroxidase 10 [Lactuca sativa]
GWHPAAAA004550	XP_021989464.1	uncharacterized protein LOC110886019 isoform X2 [Helianthus annuus]
GWHPAAAA004662	XP_023750259.1	photosystem I reaction center subunit III, chloroplastic [Lactuca sativa]
GWHPAAAA004691	XP_023743411.1	formin-like protein 1 [Lactuca sativa]
GWHPAAAA004758	XP_023761020.1	heat shock cognate 70 kDa protein 2-like [Lactuca sativa]
GWHPAAAA004810	XP_023731232.1	MACPF domain-containing protein At4g24290-like [Lactuca sativa]
GWHPAAAA004815	XP_023731227.1	uncharacterized protein LOC111878993 isoform X3 [Lactuca sativa]
GWHPAAAA004906	XP_023770396.1	spastin [Lactuca sativa]
GWHPAAAA005059	XP_023728188.1	U-box domain-containing protein 4-like isoform X2 [Lactuca sativa]
GWHPAAAA005078	XP_023768065.1	putative phosphatidylglycerol/phosphatidylinositol transfer protein DDB_G0278295 [Lactuca sativa]
GWHPAAAA005195	XP_022021191.1	uncharacterized protein LOC110921211 [Helianthus annuus]
GWHPAAAA005322	XP_024978141.1	transcription factor GTE9-like isoform X2 [Cynara cardunculus var. scolymus]
GWHPAAAA005503	XP_023765759.1	diacylglycerol O-acyltransferase 3, cytosolic [Lactuca sativa]
GWHPAAAA005608	KEH43116.1	agenet domain protein [Medicago truncatula]
GWHPAAAA005645	XP_023762498.1	cysteine-rich and transmembrane domain-containing protein WIH2-like [Lactuca sativa]
GWHPAAAA005663	ALD61638.1	transcription factor MYC2 [Cichorium intybus]
GWHPAAAA005666	XP_023736220.1	glycine-rich cell wall structural protein 1.8-like [Lactuca sativa]
GWHPAAAA005751	XP_022021191.1	uncharacterized protein LOC110921211 [Helianthus annuus]
GWHPAAAA005806	AMB19681.1	putative protein phosphatase 2A-3 [Taraxacum kok-saghyz]
GWHPAAAA005889	XP_023739559.1	la-related protein 1C-like isoform X1 [Lactuca sativa]
GWHPAAAA005892	XP_023733740.1	protein FORGETTER 1 isoform X3 [Lactuca sativa]
GWHPAAAA005920	XP_023770708.1	chlorophyll a-b binding protein, chloroplastic [Lactuca sativa]
GWHPAAAA005961	XP_023765152.1	serine hydroxymethyltransferase 7-like [Lactuca sativa]
GWHPAAAA005986	PLY85284.1	hypothetical protein LSAT_3X54160 [Lactuca sativa]
GWHPAAAA005998	XP_023758902.1	glycine cleavage system H protein, mitochondrial [Lactuca sativa]
GWHPAAAA006001	XP_023743599.1	protein NRT1/ PTR FAMILY 3.1-like [Lactuca sativa]
GWHPAAAA006088	XP_023745066.1	glyceraldehyde-3-phosphate dehydrogenase, cytosolic [Lactuca sativa]
GWHPAAAA006098	XP_023772250.1	mediator of RNA polymerase II transcription subunit 23 [Lactuca sativa]
GWHPAAAA006128	XP_023744779.1	elongation factor-like GTPase 1 [Lactuca sativa]
GWHPAAAA006160	XP_023736855.1	ubiquitin-conjugating enzyme E2-17 kDa-like [Lactuca sativa]
GWHPAAAA006514	XP_023738542.1	disease resistance response protein 206-like [Lactuca sativa]
GWHPAAAA006518	XP_024966494.1	auxilin-related protein 2 isoform X1 [Cynara cardunculus var. scolymus]
GWHPAAAA006634	NA	NA
GWHPAAAA006681	XP_023757585.1	BRISC and BRCA1-A complex member 1 [Lactuca sativa]
GWHPAAAA006696	XP_023747886.1	sucrose transport protein SUC3 isoform X1 [Lactuca sativa]
GWHPAAAA006700	XP_023733143.1	probable LRR receptor-like serine/threonine-protein kinase At5g10290 isoform X2 [Lactuca sativa]
GWHPAAAA006711	XP_023770992.1	probable chalcone--flavonone isomerase 3 [Lactuca sativa]
GWHPAAAA006752	XP_023758011.1	leucine-rich repeat receptor protein kinase EMS1 [Lactuca sativa]
GWHPAAAA006951	XP_023764423.1	probable transcription factor KAN4 [Lactuca sativa]
GWHPAAAA006958	XP_023745065.1	transient receptor potential cation channel subfamily A member 1-like [Lactuca sativa]
GWHPAAAA006965	XP_023741178.1	UDP-glucuronate 4-epimerase 1-like [Lactuca sativa]
GWHPAAAA007021	WP_121117048.1	flagellar motor switch protein FliG [Erythrobacteraceae bacterium SX2RGS8]
GWHPAAAA007051	PLY81791.1	hypothetical protein LSAT_3X24241 [Lactuca sativa]
GWHPAAAA007078	XP_023735189.1	cysteine-rich receptor-like protein kinase 42 [Lactuca sativa]
GWHPAAAA007090	XP_023758219.1	protein EXORDIUM-like [Lactuca sativa]
GWHPAAAA007115	XP_023751119.1	chlorophyll a-b binding protein CP24 10A, chloroplastic-like [Lactuca sativa]
GWHPAAAA007144	XP_024975535.1	GPI mannosyltransferase 3 isoform X1 [Cynara cardunculus var. scolymus]
GWHPAAAA007179	XP_023755516.1	protein MOR1 isoform X1 [Lactuca sativa]
GWHPAAAA007186	PLY81796.1	hypothetical protein LSAT_3X24941 [Lactuca sativa]
GWHPAAAA007264	XP_023756649.1	uncharacterized protein LOC111905199 [Lactuca sativa]
GWHPAAAA007303	XP_023766623.1	uncharacterized protein LOC111915184 isoform X2 [Lactuca sativa]
GWHPAAAA007320	XP_023757050.1	SHUGOSHIN 1-like isoform X2 [Lactuca sativa]
GWHPAAAA007414	XP_023744663.1	TMV resistance protein N-like [Lactuca sativa]
GWHPAAAA007416	XP_023737077.1	GDSL esterase/lipase At1g09390-like [Lactuca sativa]
GWHPAAAA007444	XP_023729465.1	E3 ubiquitin-protein ligase At1g12760-like [Lactuca sativa]
GWHPAAAA007452	XP_024970660.1	luc7-like protein 3 [Cynara cardunculus var. scolymus]
GWHPAAAA007498	XP_023770836.1	ruvB-like 2 [Lactuca sativa]
GWHPAAAA007567	XP_023763025.1	uncharacterized protein LOC111911480 [Lactuca sativa]
GWHPAAAA007577	XP_023733464.1	rac-like GTP-binding protein ARAC1 [Lactuca sativa]
GWHPAAAA007603	XP_023745553.1	cysteine-rich repeat secretory protein 3-like isoform X1 [Lactuca sativa]
GWHPAAAA007630	XP_024971173.1	60S ribosomal protein L7a-1-like [Cynara cardunculus var. scolymus]
GWHPAAAA007747	XP_023747447.1	uncharacterized protein LOC111895597 [Lactuca sativa]
GWHPAAAA007884	XP_023747368.1	LOW QUALITY PROTEIN: putative E3 ubiquitin-protein ligase LIN [Lactuca sativa]
GWHPAAAA007892	NP_818317.1	gp16 [Mycobacterium virus Omega]
GWHPAAAA007929	XP_023748480.1	phytosulfokine receptor 1 [Lactuca sativa]
GWHPAAAA007953	XP_023751600.1	serine/threonine-protein kinase STN7, chloroplastic [Lactuca sativa]
GWHPAAAA008036	XP_023732136.1	triose phosphate/phosphate translocator, chloroplastic [Lactuca sativa]
GWHPAAAA008051	KVH89290.1	hypothetical protein Ccrd_008723 [Cynara cardunculus var. scolymus]
GWHPAAAA008052	XP_023743259.1	uncharacterized protein LOC111891434 [Lactuca sativa]
GWHPAAAA008069	PLY85211.1	hypothetical protein LSAT_8X119060 [Lactuca sativa]
GWHPAAAA008072	XP_023769670.1	NADH dehydrogenase [ubiquinone] iron-sulfur protein 8, mitochondrial-like [Lactuca sativa]
GWHPAAAA008116	PWA94555.1	ATPase, F1 complex, gamma subunit protein [Artemisia annua]
GWHPAAAA008160	XP_023745986.1	alcohol-forming fatty acyl-CoA reductase-like [Lactuca sativa]
GWHPAAAA008195	XP_023754468.1	phosphatase IMPL1, chloroplastic [Lactuca sativa]
GWHPAAAA008292	XP_023758814.1	protein plastid transcriptionally active 16, chloroplastic [Lactuca sativa]
GWHPAAAA008307	NA	NA
GWHPAAAA008317	KVH96778.1	hypothetical protein Ccrd_001132, partial [Cynara cardunculus var. scolymus]
GWHPAAAA008318	PLY94340.1	hypothetical protein LSAT_7X96661 [Lactuca sativa]
GWHPAAAA008328	PLY71284.1	hypothetical protein LSAT_0X38040 [Lactuca sativa]
GWHPAAAA008358	PLY86626.1	hypothetical protein LSAT_1X2900 [Lactuca sativa]
GWHPAAAA008359	YP_009355875.1	ATPase subunit 1 (mitochondrion) [Diplostephium hartwegii]
GWHPAAAA008361	PWA67534.1	ATPase, F0 complex, subunit C, mitochondrion [Artemisia annua]
GWHPAAAA008387	PLY70436.1	hypothetical protein LSAT_1X62740 [Lactuca sativa]
GWHPAAAA008412	XP_024959200.1	protein PELPK1-like [Cynara cardunculus var. scolymus]
GWHPAAAA008431	XP_023769539.1	uncharacterized protein LOC111918106 [Lactuca sativa]
GWHPAAAA008504	XP_019557273.1	PREDICTED: regulation of nuclear pre-mRNA domain-containing protein 1B-like [Aedes albopictus]
GWHPAAAA008535	XP_023764136.1	shaggy-related protein kinase eta isoform X1 [Lactuca sativa]
GWHPAAAA008538	XP_023730418.1	citrate synthase, mitochondrial [Lactuca sativa]
GWHPAAAA008605	PLY84206.1	hypothetical protein LSAT_7X54881 [Lactuca sativa]
GWHPAAAA008614	PLY77686.1	hypothetical protein LSAT_9X13661 [Lactuca sativa]
GWHPAAAA008708	XP_023735194.1	probable 2-oxoglutarate-dependent dioxygenase AOP1 [Lactuca sativa]
GWHPAAAA008797	XP_023735099.1	N-terminal acetyltransferase A complex catalytic subunit NAA10-like [Lactuca sativa]
GWHPAAAA008801	XP_023731835.1	amino acid permease 6-like [Lactuca sativa]
GWHPAAAA008838	PWA39575.1	hypothetical protein CTI12_AA572990 [Artemisia annua]
GWHPAAAA008839	XP_023759146.1	uncharacterized protein LOC111907573 isoform X1 [Lactuca sativa]
GWHPAAAA008859	PWA83013.1	homeodomain-like, Zinc finger, RING/FYVE/PHD-type, Myb-like domain protein [Artemisia annua]
GWHPAAAA008937	XP_022011991.1	eukaryotic translation initiation factor 1A [Helianthus annuus]
GWHPAAAA008981	XP_023760793.1	sister chromatid cohesion protein PDS5 homolog B-like isoform X1 [Lactuca sativa]
GWHPAAAA008995	XP_023744422.1	uncharacterized protein LOC111892600 [Lactuca sativa]
GWHPAAAA008997	PLY72981.1	hypothetical protein LSAT_8X46280 [Lactuca sativa]
GWHPAAAA009033	XP_023772859.1	uncharacterized protein LOC111921507 [Lactuca sativa]
GWHPAAAA009128	XP_023743603.1	chlorophyll a-b binding protein CP29.1, chloroplastic-like [Lactuca sativa]
GWHPAAAA009168	PLY94825.1	hypothetical protein LSAT_2X101800 [Lactuca sativa]
GWHPAAAA009252	XP_023745922.1	peroxiredoxin-2E-2, chloroplastic-like [Lactuca sativa]
GWHPAAAA009273	XP_023771110.1	folylpolyglutamate synthase-like isoform X1 [Lactuca sativa]
GWHPAAAA009290	XP_023770750.1	binding partner of ACD11 1 isoform X3 [Lactuca sativa]
GWHPAAAA009292	ANN12610.1	hydroxycinnamoyl-CoA quinate/shikimate hydroxycinnamoyl transferase [Cichorium intybus]
GWHPAAAA009314	XP_024970764.1	mitochondrial import inner membrane translocase subunit TIM8 [Cynara cardunculus var. scolymus]
GWHPAAAA009329	PLY63345.1	hypothetical protein LSAT_9X84880 [Lactuca sativa]
GWHPAAAA009369	PLY67993.1	hypothetical protein LSAT_7X70420 [Lactuca sativa]
GWHPAAAA009383	XP_023734228.1	uncharacterized protein LOC111882098 [Lactuca sativa]
GWHPAAAA009407	XP_023737561.1	uncharacterized protein LOC111885542 [Lactuca sativa]
GWHPAAAA009426	XP_023771330.1	sodium/calcium exchanger NCL-like [Lactuca sativa]
GWHPAAAA009477	XP_023762840.1	nuclear-pore anchor [Lactuca sativa]
GWHPAAAA009480	PHT28737.1	ATP synthase subunit beta, mitochondrial [Capsicum baccatum]
GWHPAAAA009556	PLY88895.1	hypothetical protein LSAT_3X129280 [Lactuca sativa]
GWHPAAAA009654	XP_023741098.1	cold-shock protein CS120-like [Lactuca sativa]
GWHPAAAA009655	XP_023764814.1	dehydrin Xero 1-like [Lactuca sativa]
GWHPAAAA009670	XP_023752414.1	uncharacterized protein LOC111900767 isoform X2 [Lactuca sativa]
GWHPAAAA009741	XP_023757302.1	putative ripening-related protein 1 [Lactuca sativa]
GWHPAAAA009742	PLY74720.1	hypothetical protein LSAT_5X13141 [Lactuca sativa]
GWHPAAAA009766	XP_023747763.1	expansin-like B1 [Lactuca sativa]
GWHPAAAA009793	XP_023735249.1	ATP synthase subunit b', chloroplastic [Lactuca sativa]
GWHPAAAA009807	XP_023743744.1	paired amphipathic helix protein Sin3-like 2, partial [Lactuca sativa]
GWHPAAAA009818	XP_023732866.1	photosystem I reaction center subunit psaK, chloroplastic [Lactuca sativa]
GWHPAAAA009849	XP_023746216.1	pentatricopeptide repeat-containing protein At1g22960, mitochondrial [Lactuca sativa]
GWHPAAAA009882	XP_024986959.1	4-hydroxybenzoate polyprenyltransferase, mitochondrial isoform X1 [Cynara cardunculus var. scolymus]
GWHPAAAA009889	XP_023747412.1	chlorophyll a-b binding protein 5, chloroplastic [Lactuca sativa]
GWHPAAAA009922	XP_023768711.1	condensin-2 complex subunit H2 [Lactuca sativa]
GWHPAAAA009929	XP_023742587.1	PRA1 family protein B4-like isoform X1 [Lactuca sativa]
GWHPAAAA010059	PLY62109.1	hypothetical protein LSAT_8X28421 [Lactuca sativa]
GWHPAAAA010120	XP_024985094.1	probable CCR4-associated factor 1 homolog 11 [Cynara cardunculus var. scolymus]
GWHPAAAA010135	XP_023773103.1	chlorophyll a-b binding protein of LHCII type 1-like [Lactuca sativa]
GWHPAAAA010256	TEY40511.1	hypothetical protein Saspl_032989 [Salvia splendens]
GWHPAAAA010332	XP_023730546.1	protein CDC73 homolog [Lactuca sativa]
GWHPAAAA010350	XP_023750768.1	DEAD-box ATP-dependent RNA helicase 42 [Lactuca sativa]
GWHPAAAA010362	XP_023766255.1	obg-like ATPase 1 [Lactuca sativa]
GWHPAAAA010390	XP_023768737.1	uncharacterized protein LOC111917283 isoform X2 [Lactuca sativa]
GWHPAAAA010421	NA	NA
GWHPAAAA010433	XP_023744819.1	amino acid permease 6-like [Lactuca sativa]
GWHPAAAA010437	XP_018820786.1	PREDICTED: uncharacterized protein LOC108991099 [Juglans regia]
GWHPAAAA010475	XP_023757393.1	la-related protein 1A isoform X2 [Lactuca sativa]
GWHPAAAA010496	KVH96969.1	Peptidoglycan-binding lysin domain-containing protein [Cynara cardunculus var. scolymus]
GWHPAAAA010497	PLY65858.1	hypothetical protein LSAT_4X56561 [Lactuca sativa]
GWHPAAAA010500	XP_023729995.1	uncharacterized protein LOC111877718 [Lactuca sativa]
GWHPAAAA010538	XP_022745825.1	pyruvate kinase 1, cytosolic-like isoform X3 [Durio zibethinus]
GWHPAAAA010587	AMB19670.1	MLP-like protein 28 [Taraxacum kok-saghyz]
GWHPAAAA010622	XP_023731475.1	beta-glucuronosyltransferase GlcAT14B-like [Lactuca sativa]
GWHPAAAA010727	XP_023749671.1	3-hydroxyisobutyryl-CoA hydrolase-like protein 3, mitochondrial [Lactuca sativa]
GWHPAAAA010741	XP_023756862.1	protein HIRA [Lactuca sativa]
GWHPAAAA010763	XP_023732288.1	cytochrome P450 704B1 [Lactuca sativa]
GWHPAAAA010879	XP_023744570.1	NDR1/HIN1-like protein 13 [Lactuca sativa]
GWHPAAAA010890	XP_023768294.1	early nodulin-like protein 2 [Lactuca sativa]
GWHPAAAA010930	XP_023740754.1	phosducin-like protein 3 [Lactuca sativa]
GWHPAAAA010938	XP_023739527.1	kirola-like [Lactuca sativa]
GWHPAAAA010983	XP_023741707.1	uncharacterized protein LOC111889786 [Lactuca sativa]
GWHPAAAA011000	AMB19672.1	putative A20/AN1-like zinc finger family protein 1 [Taraxacum kok-saghyz]
GWHPAAAA011016	XP_023740866.1	uncharacterized protein LOC111888966 [Lactuca sativa]
GWHPAAAA011017	PWA57464.1	hypothetical protein CTI12_AA408990 [Artemisia annua]
GWHPAAAA011065	XP_023771038.1	ferritin-4, chloroplastic-like [Lactuca sativa]
GWHPAAAA011068	XP_023771041.1	peptide-N4-(N-acetyl-beta-glucosaminyl)asparagine amidase A [Lactuca sativa]
GWHPAAAA011106	XP_023764873.1	sodium/hydrogen exchanger 8 isoform X2 [Lactuca sativa]
GWHPAAAA011234	WP_108422722.1	hypothetical protein [Muricauda sp. GCL-11]
GWHPAAAA011319	XP_023737327.1	ervatamin-B-like [Lactuca sativa]
GWHPAAAA011320	XP_023737560.1	senescence-specific cysteine protease SAG39-like [Lactuca sativa]
GWHPAAAA011358	PLY74720.1	hypothetical protein LSAT_5X13141 [Lactuca sativa]
GWHPAAAA011359	PLY74720.1	hypothetical protein LSAT_5X13141 [Lactuca sativa]
GWHPAAAA011369	XP_023742151.1	ammonium transporter 3 member 1-like [Lactuca sativa]
GWHPAAAA011386	XP_022015872.1	UDP-arabinopyranose mutase 1-like [Helianthus annuus]
GWHPAAAA011503	XP_023756431.1	protein TsetseEP-like [Lactuca sativa]
GWHPAAAA011523	XP_023748214.1	E3 ubiquitin-protein ligase ATL4-like [Lactuca sativa]
GWHPAAAA011563	XP_023751729.1	protein PAF1 homolog [Lactuca sativa]
GWHPAAAA011569	OTG11184.1	hypothetical protein HannXRQ_Chr10g0295931 [Helianthus annuus]
GWHPAAAA011582	XP_023734131.1	uncharacterized protein LOC111881993 [Lactuca sativa]
GWHPAAAA011637	XP_023768721.1	ethylene-responsive transcription factor RAP2-3-like [Lactuca sativa]
GWHPAAAA011677	XP_021984194.1	CASP-like protein 1F2 [Helianthus annuus]
GWHPAAAA011688	PWA38280.1	hypothetical protein CTI12_AA582740 [Artemisia annua]
GWHPAAAA011693	XP_023770175.1	uncharacterized protein LOC111918784 [Lactuca sativa]
GWHPAAAA011723	XP_023749751.1	protein ROS1-like isoform X2 [Lactuca sativa]
GWHPAAAA011781	XP_023771768.1	RNA-binding KH domain-containing protein RCF3 [Lactuca sativa]
GWHPAAAA011784	XP_023770069.1	nuclear transcription factor Y subunit B-3-like [Lactuca sativa]
GWHPAAAA011786	XP_023760735.1	photosystem I reaction center subunit VI, chloroplastic [Lactuca sativa]
GWHPAAAA011789	XP_023764813.1	dehydrin Rab18-like [Lactuca sativa]
GWHPAAAA011807	XP_023736859.1	F-box protein At-B isoform X2 [Lactuca sativa]
GWHPAAAA011815	XP_024974108.1	carbonic anhydrase [Cynara cardunculus var. scolymus]
GWHPAAAA011840	XP_023733941.1	uncharacterized protein LOC111881778 [Lactuca sativa]
GWHPAAAA011900	XP_023758782.1	cysteine-rich receptor-like protein kinase 15 [Lactuca sativa]
GWHPAAAA012022	XP_023760194.1	midasin [Lactuca sativa]
GWHPAAAA012025	XP_022017697.1	putative ripening-related protein 1 [Helianthus annuus]
GWHPAAAA012049	XP_024982690.1	microsomal glutathione S-transferase 3-like [Cynara cardunculus var. scolymus]
GWHPAAAA012121	XP_023761592.1	uncharacterized protein LOC111910026 [Lactuca sativa]
GWHPAAAA012145	XP_024966069.1	uncharacterized protein LOC112506289 [Cynara cardunculus var. scolymus]
GWHPAAAA012242	XP_023747699.1	single-stranded DNA-binding protein, mitochondrial [Lactuca sativa]
GWHPAAAA012244	XP_023747700.1	nuclear-interacting partner of ALK [Lactuca sativa]
GWHPAAAA012257	PLY69096.1	hypothetical protein LSAT_5X144600 [Lactuca sativa]
GWHPAAAA012328	XP_023736449.1	oxygen-evolving enhancer protein 2, chloroplastic-like [Lactuca sativa]
GWHPAAAA012359	XP_023744030.1	vacuolar-processing enzyme-like [Lactuca sativa]
GWHPAAAA012372	XP_023743605.1	U-box domain-containing protein 40 [Lactuca sativa]
GWHPAAAA012420	XP_023736459.1	probable inactive ATP-dependent zinc metalloprotease FTSHI 5, chloroplastic [Lactuca sativa]
GWHPAAAA012431	PLY90169.1	hypothetical protein LSAT_7X10600 [Lactuca sativa]
GWHPAAAA012533	XP_023734979.1	protein GOS9-like isoform X1 [Lactuca sativa]
GWHPAAAA012551	XP_023735623.1	rRNA-processing protein efg1 [Lactuca sativa]
GWHPAAAA012582	XP_023753489.1	plant-specific TFIIB-related protein 1 [Lactuca sativa]
GWHPAAAA012656	XP_023744527.1	NAD(P)H:quinone oxidoreductase-like [Lactuca sativa]
GWHPAAAA012674	PLY66616.1	hypothetical protein LSAT_4X143680 [Lactuca sativa]
GWHPAAAA012740	WP_065818505.1	isoprenylcysteine carboxylmethyltransferase family protein [Nitratireductor aquibiodomus]
GWHPAAAA012742	XP_023758099.1	fructose-bisphosphate aldolase 6, cytosolic-like [Lactuca sativa]
GWHPAAAA012785	XP_023760875.1	ethylene-responsive transcription factor RAP2-4-like [Lactuca sativa]
GWHPAAAA012790	XP_023768440.1	uncharacterized protein LOC111917025 isoform X2 [Lactuca sativa]
GWHPAAAA012802	XP_023729143.1	delta(8)-fatty-acid desaturase-like [Lactuca sativa]
GWHPAAAA012858	XP_023761175.1	probable xyloglucan endotransglucosylase/hydrolase protein 23 [Lactuca sativa]
GWHPAAAA012972	XP_023741098.1	cold-shock protein CS120-like [Lactuca sativa]
GWHPAAAA013063	XP_023744128.1	mitogen-activated protein kinase kinase kinase 17-like [Lactuca sativa]
GWHPAAAA013180	XP_023758650.1	peptidyl-tRNA hydrolase 2, mitochondrial isoform X1 [Lactuca sativa]
GWHPAAAA013183	XP_023755354.1	vacuolar-processing enzyme-like [Lactuca sativa]
GWHPAAAA013193	XP_023761177.1	probable xyloglucan endotransglucosylase/hydrolase protein 23 [Lactuca sativa]
GWHPAAAA013211	XP_023768371.1	eukaryotic translation initiation factor 4B2 [Lactuca sativa]
GWHPAAAA013253	XP_021978116.1	photosystem I reaction center subunit XI, chloroplastic-like [Helianthus annuus]
GWHPAAAA013298	XP_023750935.1	kirola-like [Lactuca sativa]
GWHPAAAA013387	XP_023744357.1	cation/calcium exchanger 4-like [Lactuca sativa]
GWHPAAAA013396	XP_023762085.1	cytochrome c oxidase assembly factor 5 [Lactuca sativa]
GWHPAAAA013401	XP_023728932.1	60S ribosomal protein L4 [Lactuca sativa]
GWHPAAAA013420	PLY86355.1	hypothetical protein LSAT_8X23580 [Lactuca sativa]
GWHPAAAA013471	XP_023769816.1	ATP-dependent 6-phosphofructokinase 6-like isoform X1 [Lactuca sativa]
GWHPAAAA013507	XP_022013357.1	chlorophyll a-b binding protein 13, chloroplastic [Helianthus annuus]
GWHPAAAA013559	WP_108021280.1	hypothetical protein [Bacillus anthracis]
GWHPAAAA013630	XP_023749158.1	cell wall protein RBR3-like [Lactuca sativa]
GWHPAAAA013636	XP_023749099.1	AAA-ATPase At3g50940-like [Lactuca sativa]
GWHPAAAA013659	XP_023754116.1	coiled-coil domain-containing protein 115 [Lactuca sativa]
GWHPAAAA013713	PLY83398.1	hypothetical protein LSAT_8X1461 [Lactuca sativa]
GWHPAAAA013813	XP_023763088.1	germacrene A oxidase-like [Lactuca sativa]
GWHPAAAA013898	XP_021998131.1	GPN-loop GTPase 2 [Helianthus annuus]
GWHPAAAA013900	XP_023762927.1	UTP:RNA uridylyltransferase 1 [Lactuca sativa]
GWHPAAAA013933	XP_023744615.1	reticulon-like protein B1 [Lactuca sativa]
GWHPAAAA013990	XP_023761014.1	chitinase 2-like [Lactuca sativa]
GWHPAAAA013999	XP_024983844.1	60S ribosomal protein L9-2-like [Cynara cardunculus var. scolymus]
GWHPAAAA014089	KRH79070.1	hypothetical protein FERRO_01310 [Ferrovum sp. JA12]
GWHPAAAA014181	XP_023741749.1	uncharacterized protein LOC111889828 [Lactuca sativa]
GWHPAAAA014262	XP_023756161.1	sorcin-like [Lactuca sativa]
GWHPAAAA014273	XP_023738539.1	disease resistance response protein 206-like [Lactuca sativa]
GWHPAAAA014326	XP_023770142.1	protein cornichon homolog 4-like [Lactuca sativa]
GWHPAAAA014368	XP_023735716.1	uncharacterized protein LOC111883625 [Lactuca sativa]
GWHPAAAA014377	PLY86139.1	hypothetical protein LSAT_6X94680 [Lactuca sativa]
GWHPAAAA014378	PLY86139.1	hypothetical protein LSAT_6X94680 [Lactuca sativa]
GWHPAAAA014387	XP_023735658.1	60S ribosomal protein L6-like [Lactuca sativa]
GWHPAAAA014403	XP_023746935.1	uncharacterized protein LOC111895052 [Lactuca sativa]
GWHPAAAA014478	XP_023757978.1	auxin response factor 2B-like isoform X1 [Lactuca sativa]
GWHPAAAA014488	XP_023762482.1	probable WRKY transcription factor 21 [Lactuca sativa]
GWHPAAAA014496	XP_023758052.1	uncharacterized protein LOC111906533 [Lactuca sativa]
GWHPAAAA014505	PLY66615.1	hypothetical protein LSAT_4X143721 [Lactuca sativa]
GWHPAAAA014524	XP_023750548.1	adenine phosphoribosyltransferase 5-like [Lactuca sativa]
GWHPAAAA014542	XP_023739418.1	syntaxin-132-like [Lactuca sativa]
GWHPAAAA014571	XP_023750242.1	eukaryotic translation initiation factor 4G-like [Lactuca sativa]
GWHPAAAA014593	XP_023744245.1	NPL4-like protein 1 [Lactuca sativa]
GWHPAAAA014607	XP_024986890.1	polyadenylate-binding protein 7-like [Cynara cardunculus var. scolymus]
GWHPAAAA014659	XP_023734098.1	uncharacterized protein LOC111881950 isoform X1 [Lactuca sativa]
GWHPAAAA014693	XP_023754160.1	thiol-disulfide oxidoreductase LTO1 [Lactuca sativa]
GWHPAAAA014754	XP_023764403.1	remorin-like isoform X2 [Lactuca sativa]
GWHPAAAA014888	XP_013987387.1	PREDICTED: msx2-interacting protein-like isoform X7 [Salmo salar]
GWHPAAAA014927	PLY64205.1	hypothetical protein LSAT_7X2601 [Lactuca sativa]
GWHPAAAA014977	XP_023742753.1	heterogeneous nuclear ribonucleoprotein 1-like isoform X2 [Lactuca sativa]
GWHPAAAA015037	XP_023761573.1	uncharacterized protein LOC111910001 [Lactuca sativa]
GWHPAAAA015098	XP_023764451.1	probable xyloglucan endotransglucosylase/hydrolase protein 7 [Lactuca sativa]
GWHPAAAA015162	XP_023764690.1	uncharacterized protein LOC111913202 [Lactuca sativa]
GWHPAAAA015193	XP_024979434.1	2-oxoglutarate dehydrogenase, mitochondrial-like [Cynara cardunculus var. scolymus]
GWHPAAAA015200	XP_023752940.1	uncharacterized protein LOC111901316 isoform X2 [Lactuca sativa]
GWHPAAAA015272	KVI08545.1	Programmed cell death protein 2, C-terminal [Cynara cardunculus var. scolymus]
GWHPAAAA015388	XP_023772311.1	CBS domain-containing protein CBSX6 [Lactuca sativa]
GWHPAAAA015407	XP_023765672.1	UDP-glycosyltransferase 85C2-like [Lactuca sativa]
GWHPAAAA015408	XP_023765670.1	outer envelope pore protein 16-2, chloroplastic-like [Lactuca sativa]
GWHPAAAA015512	XP_023755590.1	uncharacterized protein LOC111904043 [Lactuca sativa]
GWHPAAAA015568	XP_023736117.1	7-ethoxycoumarin O-deethylase-like [Lactuca sativa]
GWHPAAAA015656	XP_023770829.1	cellulose synthase A catalytic subunit 2 [UDP-forming]-like [Lactuca sativa]
GWHPAAAA015708	XP_023741539.1	BURP domain protein RD22-like [Lactuca sativa]
GWHPAAAA015764	XP_023751444.1	uncharacterized protein LOC111899812 [Lactuca sativa]
GWHPAAAA015772	GBL33553.1	glutamate synthase [NADPH] small chain [Pelagibacterales bacterium]
GWHPAAAA015789	PWA40005.1	Pectinesterase inhibitor [Artemisia annua]
GWHPAAAA015890	XP_023731473.1	plasma membrane ATPase 3-like [Lactuca sativa]
GWHPAAAA016007	AMB19690.1	acetyl-CoA c-acetyltransferase 1, partial [Taraxacum kok-saghyz]
GWHPAAAA016024	XP_023753262.1	NO-associated protein 1, chloroplastic/mitochondrial [Lactuca sativa]
GWHPAAAA016199	XP_023768048.1	myosin-binding protein 7 [Lactuca sativa]
GWHPAAAA016250	AIY60736.1	rhomboid protein Lacsa18033 [Lactuca sativa]
GWHPAAAA016254	XP_022034566.1	photosystem I reaction center subunit N, chloroplastic [Helianthus annuus]
GWHPAAAA016316	XP_023764224.1	putative anthocyanidin reductase isoform X1 [Lactuca sativa]
GWHPAAAA016318	XP_023748778.1	exocyst complex component SEC5A-like isoform X2 [Lactuca sativa]
GWHPAAAA016330	PLY62638.1	hypothetical protein LSAT_3X27881 [Lactuca sativa]
GWHPAAAA016361	XP_023758384.1	transmembrane 9 superfamily member 7-like [Lactuca sativa]
GWHPAAAA016402	XP_023745839.1	xyloglucan endotransglucosylase/hydrolase protein 15-like [Lactuca sativa]
GWHPAAAA016416	XP_023765684.1	tropinone reductase homolog At5g06060-like [Lactuca sativa]
GWHPAAAA016428	XP_024996214.1	NAD-dependent malic enzyme 59 kDa isoform, mitochondrial-like [Cynara cardunculus var. scolymus]
GWHPAAAA016523	WP_079425662.1	glutamine-hydrolyzing carbamoyl-phosphate synthase small subunit [Clostridium oryzae]
GWHPAAAA016539	XP_023757994.1	60S ribosomal protein L4-like [Lactuca sativa]
GWHPAAAA016554	XP_023735733.1	uncharacterized protein LOC111883644 [Lactuca sativa]
GWHPAAAA016570	XP_023768547.1	zeaxanthin epoxidase, chloroplastic-like isoform X1 [Lactuca sativa]
GWHPAAAA016575	XP_023742402.1	protein DMR6-LIKE OXYGENASE 1-like [Lactuca sativa]
GWHPAAAA016630	XP_023741707.1	uncharacterized protein LOC111889786 [Lactuca sativa]
GWHPAAAA016762	XP_023755544.1	mitogen-activated protein kinase kinase kinase YODA-like [Lactuca sativa]
GWHPAAAA016813	XP_023760793.1	sister chromatid cohesion protein PDS5 homolog B-like isoform X1 [Lactuca sativa]
GWHPAAAA016894	XP_024975089.1	biogenesis of lysosome-related organelles complex 1 subunit 1 [Cynara cardunculus var. scolymus]
GWHPAAAA016952	XP_023760329.1	paired amphipathic helix protein Sin3-like 2 [Lactuca sativa]
GWHPAAAA016975	XP_023766810.1	G-type lectin S-receptor-like serine/threonine-protein kinase SD2-2 [Lactuca sativa]
GWHPAAAA017005	XP_023768653.1	E3 ubiquitin-protein ligase MIEL1-like [Lactuca sativa]
GWHPAAAA017078	XP_023765504.1	lysine--tRNA ligase, cytoplasmic [Lactuca sativa]
GWHPAAAA017110	XP_023744597.1	uncharacterized protein LOC111892780 [Lactuca sativa]
GWHPAAAA017280	XP_023735893.1	uncharacterized protein LOC111883803 [Lactuca sativa]
GWHPAAAA017309	XP_023765595.1	protein Jade-1 [Lactuca sativa]
GWHPAAAA017333	XP_023730695.1	pentatricopeptide repeat-containing protein At5g42310, chloroplastic-like [Lactuca sativa]
GWHPAAAA017340	XP_024992713.1	protein LIGHT-DEPENDENT SHORT HYPOCOTYLS 10-like [Cynara cardunculus var. scolymus]
GWHPAAAA017486	XP_023733821.1	uncharacterized protein LOC111881652 [Lactuca sativa]
GWHPAAAA017527	XP_023749741.1	enolase 1 [Lactuca sativa]
GWHPAAAA017602	XP_023761112.1	putative methyltransferase C9orf114 [Lactuca sativa]
GWHPAAAA017619	XP_023739419.1	stellacyanin-like [Lactuca sativa]
GWHPAAAA017646	XP_024960136.1	chlorophyll a-b binding protein CP24 10A, chloroplastic [Cynara cardunculus var. scolymus]
GWHPAAAA017673	XP_023768479.1	protein NRT1/ PTR FAMILY 5.6 [Lactuca sativa]
GWHPAAAA017681	XP_023767462.1	transmembrane 9 superfamily member 2-like [Lactuca sativa]
GWHPAAAA017715	XP_023768274.1	K(+) efflux antiporter 2, chloroplastic-like [Lactuca sativa]
GWHPAAAA017744	XP_024966453.1	leucine aminopeptidase 2, chloroplastic-like [Cynara cardunculus var. scolymus]
GWHPAAAA017832	XP_023739527.1	kirola-like [Lactuca sativa]
GWHPAAAA017881	XP_023760863.1	centromere protein C-like isoform X2 [Lactuca sativa]
GWHPAAAA017999	XP_023751896.1	polyadenylate-binding protein 2-like [Lactuca sativa]
GWHPAAAA018016	XP_023742891.1	peroxidase 42 [Lactuca sativa]
GWHPAAAA018031	PLY78864.1	hypothetical protein LSAT_5X167100 [Lactuca sativa]
GWHPAAAA018049	XP_023754466.1	translation initiation factor eIF-2B subunit beta-like [Lactuca sativa]
GWHPAAAA018052	XP_023747841.1	uncharacterized protein LOC111896051 [Lactuca sativa]
GWHPAAAA018081	XP_023756782.1	uncharacterized protein LOC111905322 [Lactuca sativa]
GWHPAAAA018085	XP_023765999.1	endoplasmic reticulum oxidoreductin-1-like [Lactuca sativa]
GWHPAAAA018086	PWA77410.1	translation initiation factor aIF-2, bacterial-like protein [Artemisia annua]
GWHPAAAA018267	XP_023751918.1	protease Do-like 7 [Lactuca sativa]
GWHPAAAA018302	XP_023739419.1	stellacyanin-like [Lactuca sativa]
GWHPAAAA018410	XP_024985051.1	DNA repair protein RAD50 isoform X2 [Cynara cardunculus var. scolymus]
GWHPAAAA018418	XP_023763148.1	tRNA-dihydrouridine(16/17) synthase [NAD(P)(+)]-like [Lactuca sativa]
GWHPAAAA018423	XP_023729357.1	serine/threonine receptor-like kinase NFP [Lactuca sativa]
GWHPAAAA018428	XP_023738765.1	30S ribosomal protein 2, chloroplastic-like [Lactuca sativa]
GWHPAAAA018435	PLY82109.1	hypothetical protein LSAT_1X13121 [Lactuca sativa]
GWHPAAAA018453	XP_023757035.1	replication factor C subunit 2 [Lactuca sativa]
GWHPAAAA018505	NA	NA
GWHPAAAA018591	PHS03199.1	hypothetical protein COA78_18475 [Blastopirellula sp.]
GWHPAAAA018624	XP_024980674.1	gamma-glutamyl peptidase 5-like [Cynara cardunculus var. scolymus]
GWHPAAAA018650	XP_023736387.1	myb-related protein 308-like [Lactuca sativa]
GWHPAAAA018680	XP_023735573.1	potassium channel SKOR-like [Lactuca sativa]
GWHPAAAA018789	WP_107469920.1	benzoylformate decarboxylase [Streptomyces sp. 3211]
GWHPAAAA018852	XP_023732851.1	aquaporin NIP1-1-like [Lactuca sativa]
GWHPAAAA018858	XP_023730356.1	uncharacterized protein LOC111878070 isoform X2 [Lactuca sativa]
GWHPAAAA018872	XP_023740204.1	ankyrin repeat-containing protein ITN1-like isoform X1 [Lactuca sativa]
GWHPAAAA018922	XP_024962007.1	2-Cys peroxiredoxin BAS1, chloroplastic-like [Cynara cardunculus var. scolymus]
GWHPAAAA018940	XP_023740025.1	E3 ubiquitin-protein ligase UPL1-like [Lactuca sativa]
GWHPAAAA018950	XP_023741416.1	transcription initiation factor TFIID subunit 7-like isoform X2 [Lactuca sativa]
GWHPAAAA019040	XP_023745221.1	protein LIGHT-DEPENDENT SHORT HYPOCOTYLS 10-like [Lactuca sativa]
GWHPAAAA019069	XP_023769456.1	DUF21 domain-containing protein At5g52790 [Lactuca sativa]
GWHPAAAA019101	XP_023735375.1	uncharacterized protein LOC111883268 [Lactuca sativa]
GWHPAAAA019128	XP_021970885.1	protein CURVATURE THYLAKOID 1B, chloroplastic [Helianthus annuus]
GWHPAAAA019137	XP_023733406.1	succinate--CoA ligase [ADP-forming] subunit beta, mitochondrial isoform X1 [Lactuca sativa]
GWHPAAAA019254	PLY70764.1	hypothetical protein LSAT_3X90960 [Lactuca sativa]
GWHPAAAA019345	XP_023768830.1	uncharacterized protein LOC111917365 [Lactuca sativa]
GWHPAAAA019394	KZV90427.1	hypothetical protein EXIGLDRAFT_770844 [Exidia glandulosa HHB12029]
GWHPAAAA019510	XP_023733340.1	inorganic phosphate transporter 1-4-like [Lactuca sativa]
GWHPAAAA019568	XP_023753583.1	alcohol dehydrogenase 2-like isoform X2 [Lactuca sativa]
GWHPAAAA019621	XP_023765241.1	N-terminal acetyltransferase B complex catalytic subunit NAA20 [Lactuca sativa]
GWHPAAAA019660	PWA39640.1	Electron transport accessory protein-like domain-containing protein [Artemisia annua]
GWHPAAAA019662	PWA39640.1	Electron transport accessory protein-like domain-containing protein [Artemisia annua]
GWHPAAAA019673	XP_023761872.1	ruBisCO large subunit-binding protein subunit beta, chloroplastic [Lactuca sativa]
GWHPAAAA019685	XP_023729038.1	oxygen-evolving enhancer protein 1, chloroplastic [Lactuca sativa]
GWHPAAAA019696	XP_023763891.1	uncharacterized protein LOC111912387 [Lactuca sativa]
GWHPAAAA019704	XP_023730199.1	TORTIFOLIA1-like protein 4 [Lactuca sativa]
GWHPAAAA019705	PLY76637.1	hypothetical protein LSAT_4X74421 [Lactuca sativa]
GWHPAAAA019959	XP_023761960.1	protein TIFY 10A-like [Lactuca sativa]
GWHPAAAA020079	XP_023757704.1	malonyl-coenzyme A:anthocyanin 3-O-glucoside-6''-O-malonyltransferase-like [Lactuca sativa]
GWHPAAAA020098	XP_023749013.1	uncharacterized protein LOC111897281 [Lactuca sativa]
GWHPAAAA020112	PLY61990.1	hypothetical protein LSAT_5X42521 [Lactuca sativa]
GWHPAAAA020114	XP_023758963.1	kelch repeat-containing protein At3g27220 [Lactuca sativa]
GWHPAAAA020212	XP_023745654.1	glutamate decarboxylase-like [Lactuca sativa]
GWHPAAAA020236	RYH29633.1	hypothetical protein EON65_07835 [archaeon]
GWHPAAAA020243	XP_023745946.1	photosystem II 5 kDa protein, chloroplastic-like [Lactuca sativa]
GWHPAAAA020334	XP_023766762.1	transcription and mRNA export factor ENY2 [Lactuca sativa]
GWHPAAAA020340	XP_023761870.1	aquaporin TIP2-1-like [Lactuca sativa]
GWHPAAAA020361	XP_023766543.1	chlorophyll a-b binding protein CP26, chloroplastic [Lactuca sativa]
GWHPAAAA020519	XP_023743408.1	60S ribosomal protein L5-1-like [Lactuca sativa]
GWHPAAAA020609	PWA96592.1	DnaJ domain-containing protein [Artemisia annua]
GWHPAAAA020617	XP_023729539.1	uncharacterized protein LOC111877245 [Lactuca sativa]
GWHPAAAA020663	XP_024967986.1	protein LIFEGUARD 2-like [Cynara cardunculus var. scolymus]
GWHPAAAA020691	NA	NA
GWHPAAAA020693	XP_023769415.1	splicing factor SF3a60 homolog [Lactuca sativa]
GWHPAAAA020741	XP_023756007.1	mitochondrial inner membrane protease subunit 1 [Lactuca sativa]
GWHPAAAA020744	XP_024979998.1	persulfide dioxygenase ETHE1 homolog, mitochondrial [Cynara cardunculus var. scolymus]
GWHPAAAA020749	XP_023743577.1	WAT1-related protein At5g07050 [Lactuca sativa]
GWHPAAAA020763	XP_023741007.1	probable methyltransferase PMT26 [Lactuca sativa]
GWHPAAAA020995	RZC70074.1	hypothetical protein C5167_035089 [Papaver somniferum]
GWHPAAAA021027	XP_022011552.1	LOB domain-containing protein 25-like [Helianthus annuus]
GWHPAAAA021061	XP_023745936.1	cinnamoyl-CoA reductase 1-like [Lactuca sativa]
GWHPAAAA021097	NA	NA
GWHPAAAA021109	PWA51035.1	rapid ALkalinization Factor [Artemisia annua]
GWHPAAAA021115	XP_023744332.1	protein NDL1 [Lactuca sativa]
GWHPAAAA021156	XP_023747488.1	probable quinone oxidoreductase [Lactuca sativa]
GWHPAAAA021160	XP_023750392.1	UMP-CMP kinase 3 isoform X2 [Lactuca sativa]
GWHPAAAA021239	PLY87423.1	hypothetical protein LSAT_9X27081 [Lactuca sativa]
GWHPAAAA021246	XP_023768764.1	26S proteasome non-ATPase regulatory subunit 7 homolog A [Lactuca sativa]
GWHPAAAA021263	XP_023768737.1	uncharacterized protein LOC111917283 isoform X2 [Lactuca sativa]
GWHPAAAA021308	XP_023750709.1	gamma-glutamyl peptidase 5-like [Lactuca sativa]
GWHPAAAA021408	XP_023744112.1	uncharacterized protein LOC111892270 [Lactuca sativa]
GWHPAAAA021576	XP_023747574.1	LOW QUALITY PROTEIN: UPF0496 protein At4g34320-like [Lactuca sativa]
GWHPAAAA021592	XP_023763636.1	peptidyl-prolyl cis-trans isomerase CYP57 [Lactuca sativa]
GWHPAAAA021600	XP_024963199.1	cell division cycle and apoptosis regulator protein 1-like isoform X2 [Cynara cardunculus var. scolymus]
GWHPAAAA021632	XP_023729035.1	pentatricopeptide repeat-containing protein At1g20230-like [Lactuca sativa]
GWHPAAAA021633	XP_023729038.1	oxygen-evolving enhancer protein 1, chloroplastic [Lactuca sativa]
GWHPAAAA021666	XP_024983053.1	uncharacterized protein LOC112519262 [Cynara cardunculus var. scolymus]
GWHPAAAA021777	XP_023765670.1	outer envelope pore protein 16-2, chloroplastic-like [Lactuca sativa]
GWHPAAAA021874	XP_023733620.1	splicing factor U2AF-associated protein 2 [Lactuca sativa]
GWHPAAAA021886	XP_023748138.1	transcription factor MYB44-like [Lactuca sativa]
GWHPAAAA021952	XP_023743258.1	NADH dehydrogenase [ubiquinone] 1 alpha subcomplex assembly factor 3-like [Lactuca sativa]
GWHPAAAA021953	XP_024983923.1	probable dolichyl pyrophosphate Man9GlcNAc2 alpha-1,3-glucosyltransferase isoform X1 [Cynara cardunculus var. scolymus]
GWHPAAAA021981	XP_023748807.1	ATP-dependent zinc metalloprotease FTSH 12, chloroplastic [Lactuca sativa]
GWHPAAAA022008	PWA76076.1	hypothetical protein CTI12_AA130110 [Artemisia annua]
GWHPAAAA022009	EMS45415.1	Zinc finger CCCH domain-containing protein 59 [Triticum urartu]
GWHPAAAA022017	XP_023737949.1	nuclear receptor coactivator 7-like isoform X1 [Lactuca sativa]
GWHPAAAA022104	XP_024990396.1	ATP-dependent Clp protease proteolytic subunit 2, mitochondrial-like [Cynara cardunculus var. scolymus]
GWHPAAAA022159	PWA78736.1	pyridoxal phosphate (PLP)-dependent transferases superfamily protein [Artemisia annua]
GWHPAAAA022205	XP_023770072.1	phosphoribosylglycinamide formyltransferase, chloroplastic-like [Lactuca sativa]
GWHPAAAA022246	OTG19651.1	putative heavy metal-associated domain, HMA [Helianthus annuus]
GWHPAAAA022326	XP_024968196.1	hevamine-A-like [Cynara cardunculus var. scolymus]
GWHPAAAA022327	XP_023765221.1	hevamine-A-like [Lactuca sativa]
GWHPAAAA022328	XP_024968196.1	hevamine-A-like [Cynara cardunculus var. scolymus]
GWHPAAAA022336	XP_023739527.1	kirola-like [Lactuca sativa]
GWHPAAAA022356	XP_023743807.1	bZIP transcription factor 60 [Lactuca sativa]
GWHPAAAA022385	NA	NA
GWHPAAAA022408	XP_024991301.1	uclacyanin 1-like [Cynara cardunculus var. scolymus]
GWHPAAAA022527	XP_023732775.1	uncharacterized protein LOC111880577 [Lactuca sativa]
GWHPAAAA022607	XP_023760135.1	dnaJ homolog subfamily C member 2-like [Lactuca sativa]
GWHPAAAA022683	XP_024986422.1	GATA transcription factor 16-like [Cynara cardunculus var. scolymus]
GWHPAAAA022690	NA	NA
GWHPAAAA022703	XP_023749138.1	BEL1-like homeodomain protein 1 [Lactuca sativa]
GWHPAAAA022842	XP_023734481.1	protein TIFY 10A-like [Lactuca sativa]
GWHPAAAA022848	TKS17383.1	hypothetical protein D5086_0000014670 [Populus alba]
GWHPAAAA022895	XP_023751360.1	equilibrative nucleotide transporter 3-like [Lactuca sativa]
GWHPAAAA022947	XP_023729795.1	auxin response factor 4-like [Lactuca sativa]
GWHPAAAA023006	XP_023752963.1	UBP1-associated protein 2A-like [Lactuca sativa]
GWHPAAAA023075	XP_023766551.1	iron-sulfur protein NUBPL [Lactuca sativa]
GWHPAAAA023177	XP_023769213.1	stress response protein NST1-like [Lactuca sativa]
GWHPAAAA023207	KDO70824.1	hypothetical protein CISIN_1g021077mg [Citrus sinensis]
GWHPAAAA023218	XP_023749312.1	protein disulfide-isomerase-like [Lactuca sativa]
GWHPAAAA023315	XP_023732024.1	WAT1-related protein At5g40240-like isoform X1 [Lactuca sativa]
GWHPAAAA023430	XP_023759324.1	protein ABHD11 isoform X1 [Lactuca sativa]
GWHPAAAA023491	XP_023759848.1	ribulose bisphosphate carboxylase small chain, chloroplastic-like [Lactuca sativa]
GWHPAAAA023563	XP_023736805.1	photosystem II 10 kDa polypeptide, chloroplastic [Lactuca sativa]
GWHPAAAA023575	XP_023768696.1	cullin-1-like isoform X1 [Lactuca sativa]
GWHPAAAA023610	XP_024967862.1	uncharacterized protein LOC112507484 [Cynara cardunculus var. scolymus]
GWHPAAAA023683	XP_023738506.1	DNA repair helicase XPB1 [Lactuca sativa]
GWHPAAAA023737	XP_023759969.1	translocase of chloroplast 90, chloroplastic [Lactuca sativa]
GWHPAAAA023793	XP_024989481.1	carbon catabolite repressor protein 4 homolog 5 isoform X2 [Cynara cardunculus var. scolymus]
GWHPAAAA023806	XP_023733438.1	ethylene-responsive transcription factor ERF096-like [Lactuca sativa]
GWHPAAAA023871	PLY71903.1	hypothetical protein LSAT_3X19461 [Lactuca sativa]
GWHPAAAA023972	XP_023758397.1	ABC transporter C family member 8-like [Lactuca sativa]
GWHPAAAA024246	XP_023751596.1	protein CHUP1, chloroplastic [Lactuca sativa]
GWHPAAAA024286	NA	NA
GWHPAAAA024310	XP_023738216.1	sister chromatid cohesion protein PDS5 homolog B isoform X3 [Lactuca sativa]
GWHPAAAA024314	XP_023740050.1	TMV resistance protein N-like [Lactuca sativa]
GWHPAAAA024333	XP_023755515.1	COP1-interacting protein 7 [Lactuca sativa]
GWHPAAAA024368	XP_023762058.1	protein NSP-INTERACTING KINASE 2 isoform X2 [Lactuca sativa]
GWHPAAAA024389	XP_023749302.1	actin-7 isoform X1 [Lactuca sativa]
GWHPAAAA024436	XP_023732076.1	ferritin-4, chloroplastic-like [Lactuca sativa]
GWHPAAAA024565	XP_024982856.1	adenosylhomocysteinase 1-like [Cynara cardunculus var. scolymus]
GWHPAAAA024648	XP_023734810.1	probable protein phosphatase 2C 33 [Lactuca sativa]
GWHPAAAA024743	XP_023740656.1	aspartyl protease AED3-like [Lactuca sativa]
GWHPAAAA024749	XP_023744186.1	(-)-isopiperitenol/(-)-carveol dehydrogenase, mitochondrial-like [Lactuca sativa]
GWHPAAAA024788	XP_023763266.1	ubiquitin carboxyl-terminal hydrolase 3 [Lactuca sativa]
GWHPAAAA024828	XP_024973317.1	plastidic ATP/ADP-transporter-like [Cynara cardunculus var. scolymus]
GWHPAAAA024870	XP_023771846.1	carbonic anhydrase 1-like [Lactuca sativa]
GWHPAAAA024928	XP_023736045.1	uncharacterized protein LOC111883954 [Lactuca sativa]
GWHPAAAA025001	XP_023752322.1	kinetochore protein spc25 [Lactuca sativa]
GWHPAAAA025059	PLY78444.1	hypothetical protein LSAT_2X88660 [Lactuca sativa]
GWHPAAAA025060	XP_023772934.1	uncharacterized protein LOC111921588 [Lactuca sativa]
GWHPAAAA025083	XP_023747833.1	F-box/kelch-repeat protein SKIP11-like [Lactuca sativa]
GWHPAAAA025089	O49065.1	RecName: Full=Root allergen protein; Short=RAP
GWHPAAAA025113	XP_023748187.1	probable methyltransferase PMT3 isoform X1 [Lactuca sativa]
GWHPAAAA025139	XP_023760172.1	probable receptor-like protein kinase At5g18500 [Lactuca sativa]
GWHPAAAA025162	XP_023735880.1	ninja-family protein mc410 [Lactuca sativa]
GWHPAAAA025235	XP_023758590.1	serine/threonine-protein kinase HT1-like [Lactuca sativa]
GWHPAAAA025242	XP_023765179.1	U-box domain-containing protein 19-like [Lactuca sativa]
GWHPAAAA025309	XP_023739848.1	non-specific lipid-transfer protein 1-like [Lactuca sativa]
GWHPAAAA025369	XP_023735658.1	60S ribosomal protein L6-like [Lactuca sativa]
GWHPAAAA025424	PWA81337.1	alpha/beta-Hydrolases superfamily protein [Artemisia annua]
GWHPAAAA025437	XP_022018464.1	aspartate--tRNA ligase, chloroplastic/mitochondrial-like isoform X3 [Helianthus annuus]
GWHPAAAA025460	XP_024983844.1	60S ribosomal protein L9-2-like [Cynara cardunculus var. scolymus]
GWHPAAAA025465	XP_014495377.1	temperature-induced lipocalin-1-like [Vigna radiata var. radiata]
GWHPAAAA025548	XP_024984481.1	leucine-rich repeat extensin-like protein 5 isoform X1 [Cynara cardunculus var. scolymus]
GWHPAAAA025693	XP_023744290.1	protease Do-like 2, chloroplastic [Lactuca sativa]
GWHPAAAA025696	XP_023744365.1	tubby-like F-box protein 3 isoform X1 [Lactuca sativa]
GWHPAAAA025700	XP_023765908.1	thiamine thiazole synthase, chloroplastic-like [Lactuca sativa]
GWHPAAAA025706	XP_023734948.1	glucose-6-phosphate/phosphate translocator 2, chloroplastic-like [Lactuca sativa]
GWHPAAAA025716	XP_023749102.1	uncharacterized protein LOC111897380 [Lactuca sativa]
GWHPAAAA025725	XP_023735657.1	calcium-dependent protein kinase 9-like isoform X2 [Lactuca sativa]
GWHPAAAA025759	XP_023738170.1	serine/threonine-protein kinase D6PKL2 [Lactuca sativa]
GWHPAAAA025783	WP_067937766.1	enoyl-CoA hydratase/isomerase family protein [Mycobacterium sp. E2479]
GWHPAAAA025835	XP_023748180.1	peroxidase N1-like [Lactuca sativa]
GWHPAAAA025925	XP_023740030.1	phosphatidylinositol/phosphatidylcholine transfer protein SFH2-like [Lactuca sativa]
GWHPAAAA025953	PLY74510.1	hypothetical protein LSAT_7X27621 [Lactuca sativa]
GWHPAAAA025960	PLY77049.1	hypothetical protein LSAT_3X140620 [Lactuca sativa]
GWHPAAAA026125	PLY72118.1	hypothetical protein LSAT_7X42521 [Lactuca sativa]
GWHPAAAA026199	XP_023738311.1	20 kDa chaperonin, chloroplastic-like [Lactuca sativa]
GWHPAAAA026200	PWA65303.1	photosystem I reaction center subunit XI protein [Artemisia annua]
GWHPAAAA026250	XP_023730813.1	allene oxide synthase 3-like [Lactuca sativa]
GWHPAAAA026315	XP_023731014.1	DEAD-box ATP-dependent RNA helicase 20-like [Lactuca sativa]
GWHPAAAA026349	PLY99672.1	hypothetical protein LSAT_9X48861 [Lactuca sativa]
GWHPAAAA026364	XP_023735175.1	titin isoform X1 [Lactuca sativa]
GWHPAAAA026407	WP_106958117.1	hypothetical protein [Nocardia sp. MDA0666]
GWHPAAAA026507	XP_023738226.1	heavy metal-associated isoprenylated plant protein 7-like [Lactuca sativa]
GWHPAAAA026533	XP_023733283.1	calcium-dependent protein kinase 28-like [Lactuca sativa]
GWHPAAAA026538	XP_023754746.1	subtilisin-like protease SBT1.7 [Lactuca sativa]
GWHPAAAA026557	XP_023748896.1	two-component response regulator-like APRR2 isoform X1 [Lactuca sativa]
GWHPAAAA026577	XP_023765846.1	plastocyanin-like [Lactuca sativa]
GWHPAAAA026677	PWA89687.1	ARM-repeat/Tetratricopeptide repeat (TPR)-like protein [Artemisia annua]
GWHPAAAA026702	XP_023734726.1	rho GTPase-activating protein 5-like [Lactuca sativa]
GWHPAAAA026723	EEF49435.1	conserved hypothetical protein [Ricinus communis]
GWHPAAAA026789	XP_023741291.1	chloroplast stem-loop binding protein of 41 kDa b, chloroplastic [Lactuca sativa]
GWHPAAAA026790	XP_023736297.1	WAT1-related protein At1g70260 [Lactuca sativa]
GWHPAAAA026810	PWA72696.1	sugar phosphate transporter domain-containing protein [Artemisia annua]
GWHPAAAA026840	XP_023754503.1	protein CURVATURE THYLAKOID 1A, chloroplastic-like [Lactuca sativa]
GWHPAAAA026986	XP_006349450.1	PREDICTED: uncharacterized protein LOC102582082 [Solanum tuberosum]
GWHPAAAA027039	XP_023751409.1	uncharacterized protein LOC111899790 [Lactuca sativa]
GWHPAAAA027067	XP_023738228.1	glyceraldehyde-3-phosphate dehydrogenase A, chloroplastic [Lactuca sativa]
GWHPAAAA027075	XP_023742482.1	chromo domain protein LHP1-like [Lactuca sativa]
GWHPAAAA027111	PWA46591.1	Actin-binding, cofilin/tropomyosin type [Artemisia annua]
GWHPAAAA027293	XP_023746887.1	uncharacterized protein LOC111895032 [Lactuca sativa]
GWHPAAAA027301	XP_023730312.1	uncharacterized protein LOC111878030 [Lactuca sativa]
GWHPAAAA027356	XP_023766768.1	aspartic proteinase-like [Lactuca sativa]
GWHPAAAA027369	XP_024979788.1	uncharacterized protein At2g34160-like [Cynara cardunculus var. scolymus]
GWHPAAAA027544	XP_023747597.1	SWI/SNF complex subunit SWI3D [Lactuca sativa]
GWHPAAAA027564	XP_023769710.1	chaperone protein dnaJ 10-like isoform X2 [Lactuca sativa]
GWHPAAAA027572	XP_024963907.1	uncharacterized protein At1g15400-like [Cynara cardunculus var. scolymus]
GWHPAAAA027635	XP_023744768.1	UDP-rhamnose/UDP-galactose transporter 2-like [Lactuca sativa]
GWHPAAAA027721	XP_023733124.1	acetyltransferase At1g77540-like [Lactuca sativa]
GWHPAAAA027737	XP_023750835.1	probable transcription factor At2g01370 [Lactuca sativa]
GWHPAAAA027744	XP_023729944.1	flavonoid 3'-monooxygenase-like [Lactuca sativa]
GWHPAAAA027759	XP_024974108.1	carbonic anhydrase [Cynara cardunculus var. scolymus]
GWHPAAAA027917	XP_023739092.1	eukaryotic peptide chain release factor GTP-binding subunit ERF3A [Lactuca sativa]
GWHPAAAA027922	XP_023752467.1	auxin-responsive protein IAA27-like [Lactuca sativa]
GWHPAAAA027968	ACZ92179.1	shootmeristemless [Cichorium intybus x Cichorium endivia]
GWHPAAAA027979	XP_023747611.1	probable serine/threonine-protein kinase kinX [Lactuca sativa]
GWHPAAAA027981	XP_023738880.1	protein MOS2-like [Lactuca sativa]
GWHPAAAA028147	XP_023756199.1	14 kDa proline-rich protein DC2.15-like [Lactuca sativa]
GWHPAAAA028167	OIT34163.1	pentatricopeptide repeat-containing protein, chloroplastic [Nicotiana attenuata]
GWHPAAAA028185	XP_023772673.1	protein disulfide-isomerase like 2-1-like [Lactuca sativa]
GWHPAAAA028206	XP_023733576.1	transcription factor GTE10-like isoform X4 [Lactuca sativa]
GWHPAAAA028246	XP_023753617.1	uncharacterized protein LOC111901978 [Lactuca sativa]
GWHPAAAA028255	XP_023751684.1	CAP-Gly domain-containing linker protein 1 [Lactuca sativa]
GWHPAAAA028307	PWA95031.1	adenine nucleotide transporter 1 [Artemisia annua]
GWHPAAAA028326	XP_023759503.1	uncharacterized protein LOC111907928 [Lactuca sativa]
GWHPAAAA028367	XP_007503527.1	PREDICTED: TRIO and F-actin-binding protein isoform X2 [Monodelphis domestica]
GWHPAAAA028372	XP_021653707.1	protein FAM133-like [Hevea brasiliensis]
GWHPAAAA028386	NA	NA
GWHPAAAA028398	XP_023764225.1	putative anthocyanidin reductase isoform X2 [Lactuca sativa]
GWHPAAAA028497	PLY93858.1	hypothetical protein LSAT_6X89441 [Lactuca sativa]
GWHPAAAA028517	XP_023736412.1	uncharacterized protein LOC111884338 [Lactuca sativa]
GWHPAAAA028622	AAW57447.1	ATP synthase alpha subunit, partial (mitochondrion) [Cleyera japonica]
GWHPAAAA028712	XP_023755580.1	nucleolin-like [Lactuca sativa]
GWHPAAAA028761	XP_024962009.1	NDR1/HIN1-like protein 3 [Cynara cardunculus var. scolymus]
GWHPAAAA028836	XP_024960203.1	AUGMIN subunit 4 [Cynara cardunculus var. scolymus]
GWHPAAAA028847	XP_024986140.1	short-chain dehydrogenase TIC 32, chloroplastic-like [Cynara cardunculus var. scolymus]
GWHPAAAA028852	KVI06997.1	hypothetical protein Ccrd_014658 [Cynara cardunculus var. scolymus]
GWHPAAAA028876	XP_023761948.1	auxin-binding protein ABP19a-like [Lactuca sativa]
GWHPAAAA028886	XP_022027647.1	EG45-like domain containing protein [Helianthus annuus]
GWHPAAAA028910	XP_023758650.1	peptidyl-tRNA hydrolase 2, mitochondrial isoform X1 [Lactuca sativa]
GWHPAAAA028916	PLY65743.1	hypothetical protein LSAT_5X142101 [Lactuca sativa]
GWHPAAAA028961	XP_023729234.1	protein root UVB sensitive 6 [Lactuca sativa]
GWHPAAAA028972	XP_023751543.1	GATA transcription factor 11-like [Lactuca sativa]
GWHPAAAA029006	XP_023737700.1	probable serine/threonine-protein kinase At1g01540 [Lactuca sativa]
GWHPAAAA029016	XP_023742364.1	phosphatidylinositol 4-kinase beta 1-like isoform X1 [Lactuca sativa]
GWHPAAAA029029	XP_023750896.1	senescence-specific cysteine protease SAG39-like [Lactuca sativa]
GWHPAAAA029030	XP_023750896.1	senescence-specific cysteine protease SAG39-like [Lactuca sativa]
GWHPAAAA029055	XP_022000047.1	40S ribosomal protein S20-2-like [Helianthus annuus]
GWHPAAAA029076	PLY67993.1	hypothetical protein LSAT_7X70420 [Lactuca sativa]
GWHPAAAA029132	XP_023764295.1	gamma-interferon-inducible lysosomal thiol reductase-like [Lactuca sativa]
GWHPAAAA029229	XP_022036428.1	photosystem I subunit O [Helianthus annuus]
GWHPAAAA029324	XP_024990185.1	UDP-galactose/UDP-glucose transporter 3 [Cynara cardunculus var. scolymus]
GWHPAAAA029340	XP_023766579.1	protein DETOXIFICATION 16-like [Lactuca sativa]
GWHPAAAA029383	ONM17638.1	Histone H3.2 [Zea mays]
GWHPAAAA029389	XP_023751109.1	serine decarboxylase 1-like [Lactuca sativa]
GWHPAAAA029432	WP_015125029.1	TAXI family TRAP transporter solute-binding subunit [Synechococcus sp. PCC 6312]
GWHPAAAA029474	XP_022883129.1	uncharacterized protein LOC111399870 [Olea europaea var. sylvestris]
GWHPAAAA029536	XP_023747464.1	polyadenylate-binding protein RBP47-like [Lactuca sativa]
GWHPAAAA029555	XP_023735987.1	multiprotein-bridging factor 1c [Lactuca sativa]
GWHPAAAA029587	XP_021989688.1	beta-amyrin 28-oxidase-like [Helianthus annuus]
GWHPAAAA029616	XP_023740391.1	protein IQ-DOMAIN 31-like [Lactuca sativa]
GWHPAAAA029686	XP_023758591.1	pachytene checkpoint protein 2 homolog [Lactuca sativa]
GWHPAAAA029896	XP_023751151.1	metacaspase-3-like [Lactuca sativa]
GWHPAAAA029967	XP_023771990.1	uncharacterized protein LOC111920649 [Lactuca sativa]
GWHPAAAA029991	XP_023732800.1	probable UDP-arabinopyranose mutase 2 [Lactuca sativa]
GWHPAAAA030009	XP_023751517.1	zinc finger protein JACKDAW-like isoform X1 [Lactuca sativa]
GWHPAAAA030011	XP_023751584.1	agamous-like MADS-box protein AGL29 [Lactuca sativa]
GWHPAAAA030031	XP_023737256.1	protein FIZZY-RELATED 3 [Lactuca sativa]
GWHPAAAA030052	XP_023768019.1	protein SRC1 [Lactuca sativa]
GWHPAAAA030091	XP_024971668.1	AT-hook motif nuclear-localized protein 15-like [Cynara cardunculus var. scolymus]
GWHPAAAA030151	XP_024961588.1	uncharacterized protein At4g33100 [Cynara cardunculus var. scolymus]
GWHPAAAA030196	OHC81414.1	hypothetical protein A2100_04255 [Sideroxydans sp. GWF2_59_14]
GWHPAAAA030201	XP_023730087.1	probable carboxylesterase 4, mitochondrial [Lactuca sativa]
GWHPAAAA030301	ONL93501.1	60S ribosomal protein L23 [Zea mays]
GWHPAAAA030371	XP_026454299.1	uncharacterized protein LOC113355612 [Papaver somniferum]
GWHPAAAA030375	WP_102991820.1	hypothetical protein [Laceyella sacchari]
GWHPAAAA030457	PLY85563.1	hypothetical protein LSAT_2X117241 [Lactuca sativa]
GWHPAAAA030490	XP_023750803.1	probable pectinesterase/pectinesterase inhibitor 51 isoform X2 [Lactuca sativa]
GWHPAAAA030497	XP_023757302.1	putative ripening-related protein 1 [Lactuca sativa]
GWHPAAAA030499	XP_023757302.1	putative ripening-related protein 1 [Lactuca sativa]
GWHPAAAA030531	XP_023771846.1	carbonic anhydrase 1-like [Lactuca sativa]
GWHPAAAA030554	XP_023730287.1	elongation factor 1-gamma-like [Lactuca sativa]
GWHPAAAA030572	PLY84029.1	hypothetical protein LSAT_6X117840 [Lactuca sativa]
GWHPAAAA030609	XP_023733286.1	serine--glyoxylate aminotransferase [Lactuca sativa]
GWHPAAAA030616	XP_023757487.1	protein DETOXIFICATION 24-like [Lactuca sativa]
GWHPAAAA030771	XP_023768153.1	uncharacterized protein At2g39795, mitochondrial [Lactuca sativa]
GWHPAAAA030796	XP_023770407.1	homeobox-leucine zipper protein ATHB-7-like [Lactuca sativa]
GWHPAAAA030808	XP_024973115.1	WD and tetratricopeptide repeats protein 1 isoform X1 [Cynara cardunculus var. scolymus]
GWHPAAAA030859	XP_023757440.1	probable disease resistance protein At5g66900 [Lactuca sativa]
GWHPAAAA031051	OTB19239.1	hypothetical protein K445DRAFT_314120 [Daldinia sp. EC12]
GWHPAAAA031062	XP_022028502.1	uncharacterized protein LOC110929644 [Helianthus annuus]
GWHPAAAA031114	TKR70973.1	hypothetical protein D5086_0000306290 [Populus alba]
GWHPAAAA031146	NA	NA
GWHPAAAA031308	AMB19682.1	putative calcium-dependent protein kinase 13 [Taraxacum kok-saghyz]
GWHPAAAA031331	XP_023741660.1	(S)-2-hydroxy-acid oxidase GLO1 [Lactuca sativa]
GWHPAAAA031399	XP_023768927.1	glycosyltransferase-like KOBITO 1 [Lactuca sativa]
GWHPAAAA031404	XP_021989299.1	TATA-box-binding protein [Helianthus annuus]
GWHPAAAA031461	XP_023757456.1	RGG repeats nuclear RNA binding protein A-like [Lactuca sativa]
GWHPAAAA031473	XP_023736451.1	serine/threonine-protein phosphatase 5-like isoform X1 [Lactuca sativa]
GWHPAAAA031485	PLY92618.1	hypothetical protein LSAT_7X93940 [Lactuca sativa]
GWHPAAAA031515	PLY73038.1	hypothetical protein LSAT_9X33520 [Lactuca sativa]
GWHPAAAA031571	XP_023732228.1	myosin-6-like [Lactuca sativa]
GWHPAAAA031589	PWA90729.1	Gibberellin regulated protein [Artemisia annua]
GWHPAAAA031622	XP_024992229.1	DNA damage-repair/toleration protein DRT100-like [Cynara cardunculus var. scolymus]
GWHPAAAA031699	XP_023756219.1	LOW QUALITY PROTEIN: eukaryotic translation initiation factor 3 subunit M-like [Lactuca sativa]
GWHPAAAA031879	XP_023731853.1	50S ribosomal protein 6, chloroplastic [Lactuca sativa]
GWHPAAAA032064	PLY77144.1	hypothetical protein LSAT_7X109781 [Lactuca sativa]
GWHPAAAA032069	XP_022009304.1	glucosidase 2 subunit beta-like isoform X3 [Helianthus annuus]
GWHPAAAA032168	XP_024991285.1	AP2-like ethylene-responsive transcription factor TOE3 [Cynara cardunculus var. scolymus]
GWHPAAAA032230	XP_023742843.1	feruloyl CoA ortho-hydroxylase 1 [Lactuca sativa]
GWHPAAAA032261	XP_023732709.1	probable Ufm1-specific protease isoform X1 [Lactuca sativa]
GWHPAAAA032342	XP_023751692.1	WD-40 repeat-containing protein MSI4-like [Lactuca sativa]
GWHPAAAA032387	XP_023753184.1	putative kinase-like protein TMKL1 [Lactuca sativa]
GWHPAAAA032402	XP_023745927.1	WD repeat-containing protein 3 [Lactuca sativa]
GWHPAAAA032411	XP_023760771.1	nuclear export mediator factor NEMF homolog isoform X1 [Lactuca sativa]
GWHPAAAA032466	XP_024971695.1	protein DETOXIFICATION 16-like [Cynara cardunculus var. scolymus]
GWHPAAAA032522	XP_023743223.1	peroxidase 12-like [Lactuca sativa]
GWHPAAAA032541	XP_024966803.1	cold-regulated 413 plasma membrane protein 1-like [Cynara cardunculus var. scolymus]
GWHPAAAA032576	XP_023758245.1	homeobox-DDT domain protein RLT2 [Lactuca sativa]
GWHPAAAA032588	XP_023771981.1	transcription factor bHLH110 isoform X1 [Lactuca sativa]
GWHPAAAA032601	XP_023769524.1	protein HAIKU1 [Lactuca sativa]
GWHPAAAA032624	XP_023744885.1	ABC transporter B family member 1-like [Lactuca sativa]
GWHPAAAA032628	XP_023767645.1	germin-like protein subfamily 3 member 2 [Lactuca sativa]
GWHPAAAA032647	PLY75903.1	hypothetical protein LSAT_9X123161 [Lactuca sativa]
GWHPAAAA032656	PWA27940.1	protein kinase superfamily protein [Artemisia annua]
GWHPAAAA032711	XP_023756592.1	protein ECERIFERUM 26-like [Lactuca sativa]
GWHPAAAA032712	XP_023748466.1	carbonyl reductase [NADPH] 1-like [Lactuca sativa]
GWHPAAAA032713	XP_023748460.1	succinate dehydrogenase assembly factor 2, mitochondrial-like [Lactuca sativa]
GWHPAAAA032739	XP_023734648.1	double-stranded RNA-binding protein 2-like [Lactuca sativa]
GWHPAAAA032766	XP_023761861.1	photosystem I reaction center subunit VI-1, chloroplastic [Lactuca sativa]
GWHPAAAA032780	XP_023772268.1	kirola-like [Lactuca sativa]
GWHPAAAA032883	TEY41800.1	DNA (cytosine-5)-methyltransferase 1 [Salvia splendens]
GWHPAAAA032885	PLY79892.1	hypothetical protein LSAT_8X12261 [Lactuca sativa]
GWHPAAAA032970	PWA90436.1	nucleotide-binding alpha-beta plait domain-containing protein [Artemisia annua]
GWHPAAAA033090	XP_023738645.1	dicer-like protein 4 [Lactuca sativa]
GWHPAAAA033252	XP_023736835.1	chaperone protein dnaJ 11, chloroplastic-like [Lactuca sativa]
GWHPAAAA033277	OTG21781.1	putative zinc finger, CCHC-type [Helianthus annuus]
GWHPAAAA033299	XP_023730369.1	uncharacterized protein LOC111878083 [Lactuca sativa]
GWHPAAAA033320	PKA58313.1	putative E3 ubiquitin-protein ligase XBOS33 [Apostasia shenzhenica]
GWHPAAAA033622	XP_023764392.1	phosphomannomutase [Lactuca sativa]
GWHPAAAA033645	XP_023754260.1	SKP1-like protein 21 [Lactuca sativa]
GWHPAAAA033661	XP_024990013.1	rac-like GTP-binding protein RAC1 isoform X1 [Cynara cardunculus var. scolymus]
GWHPAAAA033670	XP_023758144.1	coatomer subunit epsilon-1-like [Lactuca sativa]
GWHPAAAA033679	XP_023732909.1	vacuolar protein sorting-associated protein 2 homolog 2 [Lactuca sativa]
GWHPAAAA033680	XP_023732908.1	probable serine/threonine-protein kinase PBL24 [Lactuca sativa]
GWHPAAAA033711	XP_023771092.1	7-deoxyloganetic acid glucosyltransferase-like isoform X1 [Lactuca sativa]
GWHPAAAA033734	XP_023742836.1	S-type anion channel SLAH1-like [Lactuca sativa]
GWHPAAAA033781	XP_023736039.1	RNA-binding protein 25 isoform X2 [Lactuca sativa]
GWHPAAAA033896	XP_023740592.1	photosystem I reaction center subunit V, chloroplastic [Lactuca sativa]
GWHPAAAA033923	XP_023749326.1	lysine-specific demethylase JMJ25-like [Lactuca sativa]
GWHPAAAA033940	XP_023744329.1	auxin-binding protein ABP20-like [Lactuca sativa]
GWHPAAAA033961	XP_023743807.1	bZIP transcription factor 60 [Lactuca sativa]
GWHPAAAA033975	PWA43028.1	MLP-like protein 43 [Artemisia annua]
GWHPAAAA034004	XP_023740227.1	uncharacterized protein LOC111888301 [Lactuca sativa]
GWHPAAAA034028	XP_023752440.1	remorin-like [Lactuca sativa]
GWHPAAAA034076	XP_023748539.1	PHD finger protein ALFIN-LIKE 1-like [Lactuca sativa]
GWHPAAAA034230	XP_023738547.1	probable E3 ubiquitin-protein ligase RHB1A [Lactuca sativa]
GWHPAAAA034300	XP_024990408.1	uncharacterized protein LOC112524694 [Cynara cardunculus var. scolymus]
GWHPAAAA034321	XP_023769464.1	beta-carotene hydroxylase 2, chloroplastic-like [Lactuca sativa]
GWHPAAAA034347	XP_023744509.1	DNA-directed RNA polymerase II subunit RPB2 [Lactuca sativa]
GWHPAAAA034418	XP_023739527.1	kirola-like [Lactuca sativa]
GWHPAAAA034473	XP_023759503.1	uncharacterized protein LOC111907928 [Lactuca sativa]
GWHPAAAA034485	PWA91839.1	hypothetical protein CTI12_AA086460 [Artemisia annua]
GWHPAAAA034495	XP_023752902.1	NF-X1-type zinc finger protein NFXL2 [Lactuca sativa]
GWHPAAAA034503	XP_023742459.1	citrate-binding protein-like [Lactuca sativa]
GWHPAAAA034512	XP_023730257.1	ATP-dependent DNA helicase Q-like 4A isoform X1 [Lactuca sativa]
GWHPAAAA034543	XP_018245763.1	hypothetical protein FOXG_08800 [Fusarium oxysporum f. sp. lycopersici 4287]
GWHPAAAA034700	XP_023766176.1	replication factor C subunit 1 [Lactuca sativa]
GWHPAAAA034719	XP_023743211.1	ATP synthase delta chain, chloroplastic-like [Lactuca sativa]
GWHPAAAA034750	KVI00324.1	Plant disease resistance response protein [Cynara cardunculus var. scolymus]
GWHPAAAA034759	XP_023745604.1	protein ABIL2-like isoform X2 [Lactuca sativa]
GWHPAAAA034894	XP_023738357.1	chloroplast stem-loop binding protein of 41 kDa a, chloroplastic [Lactuca sativa]
GWHPAAAA034918	XP_023761014.1	chitinase 2-like [Lactuca sativa]
GWHPAAAA034922	XP_023760056.1	uncharacterized protein LOC111908459 [Lactuca sativa]
GWHPAAAA034975	XP_023767562.1	methyltransferase-like protein 13 isoform X2 [Lactuca sativa]
GWHPAAAA035019	PLY95914.1	hypothetical protein LSAT_6X67180 [Lactuca sativa]
GWHPAAAA035029	OTF91089.1	putative glycine rich protein [Helianthus annuus]
GWHPAAAA035085	XP_023752128.1	uncharacterized protein LOC111900477 [Lactuca sativa]
GWHPAAAA035137	XP_023770098.1	N-acetyltransferase 9-like protein [Lactuca sativa]
GWHPAAAA035239	XP_024959526.1	proton pump-interactor 1-like [Cynara cardunculus var. scolymus]
GWHPAAAA035274	XP_023748903.1	CWF19-like protein 2 homolog [Lactuca sativa]
GWHPAAAA035277	XP_023759849.1	ribulose bisphosphate carboxylase small chain, chloroplastic [Lactuca sativa]
GWHPAAAA035280	ARD06053.1	PawS-like protein 1a [Ligularia przewalskii]
GWHPAAAA035379	XP_023773103.1	chlorophyll a-b binding protein of LHCII type 1-like [Lactuca sativa]
GWHPAAAA035381	XP_022035370.1	chlorophyll a-b binding protein of LHCII type 1-like [Helianthus annuus]
GWHPAAAA035451	XP_023760248.1	endochitinase EP3-like [Lactuca sativa]
GWHPAAAA035519	XP_023741076.1	kinesin-like protein KIN-4A [Lactuca sativa]
GWHPAAAA035561	XP_023758293.1	uncharacterized protein LOC111906755 [Lactuca sativa]
GWHPAAAA035593	XP_023758761.1	caffeoylshikimate esterase-like [Lactuca sativa]
GWHPAAAA035602	XP_023751472.1	uncharacterized protein LOC111899831 [Lactuca sativa]
GWHPAAAA035631	XP_023752146.1	GBF-interacting protein 1-like [Lactuca sativa]
GWHPAAAA035725	XP_023739662.1	DEAD-box ATP-dependent RNA helicase 51 [Lactuca sativa]
GWHPAAAA035775	OTG33288.1	hypothetical protein HannXRQ_Chr02g0033061 [Helianthus annuus]
GWHPAAAA035802	XP_023769439.1	uncharacterized protein LOC111918021 [Lactuca sativa]
GWHPAAAA035810	XP_023772531.1	protein RRNAD1 isoform X3 [Lactuca sativa]
GWHPAAAA035863	XP_023767490.1	5'-3' exoribonuclease 3-like [Lactuca sativa]
GWHPAAAA035883	XP_023742821.1	uncharacterized protein LOC111890974 [Lactuca sativa]
GWHPAAAA036009	XP_023729977.1	peroxidase 51-like [Lactuca sativa]
GWHPAAAA036026	XP_023730813.1	allene oxide synthase 3-like [Lactuca sativa]
GWHPAAAA036107	XP_023768593.1	pectin acetylesterase 8-like [Lactuca sativa]
GWHPAAAA036198	NA	NA
GWHPAAAA036203	CDA81059.1	putative amino acid aminotransferase [Firmicutes bacterium CAG:176]
GWHPAAAA036204	XP_023748738.1	myb-like protein X [Lactuca sativa]
GWHPAAAA036239	XP_023732044.1	uncharacterized protein LOC111879844 [Lactuca sativa]
GWHPAAAA036278	XP_023760290.1	probable protein disulfide-isomerase A6 [Lactuca sativa]
GWHPAAAA036288	CDP10020.1	unnamed protein product [Coffea canephora]
GWHPAAAA036305	XP_023729843.1	calcium-binding protein CML38-like [Lactuca sativa]
GWHPAAAA036307	XP_023730480.1	protein trichome birefringence-like 35 [Lactuca sativa]
GWHPAAAA036317	XP_023744432.1	leucine-rich repeat extensin-like protein 4 isoform X1 [Lactuca sativa]
GWHPAAAA036320	RYR07358.1	hypothetical protein Ahy_B05g074696 [Arachis hypogaea]
GWHPAAAA036391	XP_023768494.1	LOW QUALITY PROTEIN: transcription elongation factor SPT6-like [Lactuca sativa]
GWHPAAAA036437	XP_008444773.1	PREDICTED: V-type proton ATPase 16 kDa proteolipid subunit [Cucumis melo]
GWHPAAAA036460	XP_023739414.1	ankyrin repeat-containing protein At5g02620-like [Lactuca sativa]
GWHPAAAA036472	PLY87360.1	hypothetical protein LSAT_1X78841 [Lactuca sativa]
GWHPAAAA036511	XP_023740241.1	glutathione S-transferase U17-like [Lactuca sativa]
GWHPAAAA036525	XP_023766025.1	photosystem II repair protein PSB27-H1, chloroplastic [Lactuca sativa]
GWHPAAAA036609	XP_023752296.1	ras-related protein RABA5b-like [Lactuca sativa]
GWHPAAAA036624	XP_023742581.1	serine/arginine-rich splicing factor SR30-like [Lactuca sativa]
GWHPAAAA036636	XP_023769657.1	uncharacterized protein LOC111918222 [Lactuca sativa]
GWHPAAAA036658	XP_023771525.1	serine/threonine-protein kinase RIO1-like [Lactuca sativa]
GWHPAAAA036687	XP_023757590.1	vacuolar-processing enzyme-like isoform X1 [Lactuca sativa]
GWHPAAAA036739	XP_023745595.1	outer envelope protein 61-like [Lactuca sativa]
GWHPAAAA036754	XP_023737155.1	translation initiation factor IF3-1, mitochondrial [Lactuca sativa]
GWHPAAAA036762	XP_023745786.1	basic 7S globulin-like [Lactuca sativa]
GWHPAAAA036794	XP_023768813.1	uncharacterized protein LOC111917355 [Lactuca sativa]
GWHPAAAA036798	XP_023745841.1	basic salivary proline-rich protein 2-like, partial [Lactuca sativa]
GWHPAAAA036822	XP_023742587.1	PRA1 family protein B4-like isoform X1 [Lactuca sativa]
GWHPAAAA036836	XP_023747488.1	probable quinone oxidoreductase [Lactuca sativa]
GWHPAAAA036908	XP_023743655.1	putative lipid-binding protein At4g00165 [Lactuca sativa]
GWHPAAAA036956	XP_023755410.1	plastocyanin [Lactuca sativa]
GWHPAAAA037060	XP_023758902.1	glycine cleavage system H protein, mitochondrial [Lactuca sativa]
GWHPAAAA037119	XP_023740420.1	probable methyltransferase PMT2 [Lactuca sativa]
GWHPAAAA037131	XP_023731619.1	transcription elongation factor SPT6-like [Lactuca sativa]
GWHPAAAA037183	XP_023736469.1	LOW QUALITY PROTEIN: MAP3K epsilon protein kinase 1-like [Lactuca sativa]
GWHPAAAA037235	XP_023746965.1	zinc finger BED domain-containing protein RICESLEEPER 2-like [Lactuca sativa]
GWHPAAAA037245	XP_023772568.1	O-fucosyltransferase 6-like [Lactuca sativa]
GWHPAAAA037249	XP_023772572.1	BTB/POZ domain-containing protein At2g30600 [Lactuca sativa]
GWHPAAAA037293	XP_023770377.1	SRSF protein kinase 1-like [Lactuca sativa]
GWHPAAAA037297	XP_023729640.1	probable inactive leucine-rich repeat receptor-like protein kinase At3g03770 isoform X2 [Lactuca sativa]
GWHPAAAA037306	XP_023729638.1	nucleolar protein 56-like [Lactuca sativa]
GWHPAAAA037335	OJX68631.1	hypothetical protein BGO92_19655 [Magnetospirillum sp. 64-120]
GWHPAAAA037345	XP_023740135.1	uncharacterized protein At4g06598-like [Lactuca sativa]
GWHPAAAA037398	XP_023770625.1	protein RETICULATA-RELATED 1, chloroplastic [Lactuca sativa]
GWHPAAAA037497	XP_024963438.1	cytosolic sulfotransferase 12-like [Cynara cardunculus var. scolymus]
GWHPAAAA037531	PWA47642.1	alpha-soluble NSF attachment protein [Artemisia annua]
GWHPAAAA037598	PLY65119.1	hypothetical protein LSAT_4X3881 [Lactuca sativa]
GWHPAAAA037608	XP_023757704.1	malonyl-coenzyme A:anthocyanin 3-O-glucoside-6''-O-malonyltransferase-like [Lactuca sativa]
GWHPAAAA037652	XP_023773103.1	chlorophyll a-b binding protein of LHCII type 1-like [Lactuca sativa]
GWHPAAAA037707	XP_024987700.1	protein pleiotropic regulatory locus 1 [Cynara cardunculus var. scolymus]
GWHPAAAA037746	XP_023735422.1	cryptochrome-1 [Lactuca sativa]
GWHPAAAA037790	XP_023760039.1	vacuolar protein sorting-associated protein 25 [Lactuca sativa]
GWHPAAAA037809	XP_024982901.1	zinc finger A20 and AN1 domain-containing stress-associated protein 5 [Cynara cardunculus var. scolymus]
GWHPAAAA037821	KXN92272.1	WD repeat-containing protein 26 [Leucoagaricus sp. SymC.cos]
GWHPAAAA037885	XP_023744676.1	glutathione S-transferase-like [Lactuca sativa]
GWHPAAAA037894	XP_023750754.1	peroxiredoxin Q, chloroplastic [Lactuca sativa]
GWHPAAAA037925	XP_023759052.1	methylsterol monooxygenase 2-2 [Lactuca sativa]
GWHPAAAA037937	OTG23081.1	putative ATP-dependent RNA helicase DEAD-box, conserved site [Helianthus annuus]
GWHPAAAA037983	XP_024980491.1	SNW/SKI-interacting protein A-like [Cynara cardunculus var. scolymus]
GWHPAAAA037989	XP_023756749.1	SNW/SKI-interacting protein A-like [Lactuca sativa]
GWHPAAAA038042	XP_023750924.1	DUF724 domain-containing protein 3 [Lactuca sativa]
GWHPAAAA038143	XP_024974602.1	ran-binding protein 1 homolog b-like [Cynara cardunculus var. scolymus]
GWHPAAAA038179	XP_023739091.1	thioredoxin F-type, chloroplastic-like [Lactuca sativa]
GWHPAAAA038190	XP_023771544.1	glutamate-1-semialdehyde 2,1-aminomutase, chloroplastic-like [Lactuca sativa]
GWHPAAAA038239	XP_023731571.1	magnesium-chelatase subunit ChlH, chloroplastic [Lactuca sativa]
GWHPAAAA038286	XP_023749936.1	aldose reductase [Lactuca sativa]
GWHPAAAA038291	XP_023767293.1	non-specific lipid-transfer protein-like [Lactuca sativa]
GWHPAAAA038324	XP_023741018.1	cytochrome P450 81D1-like [Lactuca sativa]
GWHPAAAA038389	XP_021973103.1	uncharacterized protein LOC110868282 [Helianthus annuus]
GWHPAAAA038529	PWA76940.1	hypothetical protein CTI12_AA228930 [Artemisia annua]
GWHPAAAA038612	XP_023764263.1	aconitate hydratase, cytoplasmic [Lactuca sativa]
GWHPAAAA038630	XP_023741376.1	thaumatin-like protein [Lactuca sativa]
GWHPAAAA038748	XP_022028140.1	glutamate--tRNA ligase, cytoplasmic [Helianthus annuus]
GWHPAAAA038822	XP_024996698.1	kinesin-like protein KIN-7O [Cynara cardunculus var. scolymus]
GWHPAAAA038838	PWA40807.1	hypothetical protein CTI12_AA559620 [Artemisia annua]
GWHPAAAA038876	XP_023747324.1	cyclic nucleotide-gated ion channel 4 isoform X1 [Lactuca sativa]
GWHPAAAA038879	XP_023747303.1	cytochrome b6-f complex iron-sulfur subunit, chloroplastic [Lactuca sativa]
GWHPAAAA038900	XP_023732680.1	methyltransferase-like protein 13 isoform X2 [Lactuca sativa]
GWHPAAAA038919	PWA80255.1	reverse transcriptase domain, Reverse transcriptase zinc-binding domain protein [Artemisia annua]
GWHPAAAA038971	XP_023743988.1	pre-rRNA-processing protein esf1 [Lactuca sativa]
GWHPAAAA038974	XP_023739561.1	serine/threonine-protein kinase/endoribonuclease IRE1b-like [Lactuca sativa]
GWHPAAAA038995	XP_024963137.1	probable xyloglucan glycosyltransferase 12 [Cynara cardunculus var. scolymus]
GWHPAAAA039014	XP_023746987.1	UPF0613 protein PB24D3.06c [Lactuca sativa]
GWHPAAAA039089	XP_024992249.1	small nuclear ribonucleoprotein-associated protein B'-like [Cynara cardunculus var. scolymus]
GWHPAAAA039095	XP_023728231.1	gamma-tubulin complex component 2 [Lactuca sativa]
GWHPAAAA039163	XP_023764231.1	probable histone H2A.2 [Lactuca sativa]
GWHPAAAA039213	XP_023760852.1	myosin-1-like [Lactuca sativa]
GWHPAAAA039214	XP_023760851.1	alkylated DNA repair protein alkB homolog 8 [Lactuca sativa]
GWHPAAAA039223	XP_021986323.1	histone deacetylase HDT1-like [Helianthus annuus]
GWHPAAAA039263	XP_028954384.1	probable LRR receptor-like serine/threonine-protein kinase RFK1 isoform X3 [Malus domestica]
GWHPAAAA039283	XP_023741754.1	non-specific lipid transfer protein GPI-anchored 1-like [Lactuca sativa]
GWHPAAAA039289	XP_023735942.1	uncharacterized protein LOC111883845 [Lactuca sativa]
GWHPAAAA039349	XP_022016092.1	putative ripening-related protein 1 [Helianthus annuus]
GWHPAAAA039350	XP_022017697.1	putative ripening-related protein 1 [Helianthus annuus]
GWHPAAAA039359	XP_023764666.1	DEAD-box ATP-dependent RNA helicase 38 [Lactuca sativa]
GWHPAAAA039410	XP_023757550.1	putative invertase inhibitor [Lactuca sativa]
GWHPAAAA039468	XP_023735391.1	dCTP pyrophosphatase 1-like [Lactuca sativa]
GWHPAAAA039536	XP_023757220.1	K(+) efflux antiporter 4-like isoform X1 [Lactuca sativa]
GWHPAAAA039557	XP_023744676.1	glutathione S-transferase-like [Lactuca sativa]
GWHPAAAA039649	XP_024985125.1	L-type lectin-domain containing receptor kinase VIII.1 isoform X1 [Cynara cardunculus var. scolymus]
GWHPAAAA039654	CDH11535.1	probable WD repeat-containing protein YBL104C [Zygosaccharomyces bailii ISA1307]
GWHPAAAA039694	PLY79656.1	hypothetical protein LSAT_5X126841 [Lactuca sativa]
GWHPAAAA039814	XP_023764065.1	protein SMAX1-LIKE 6-like [Lactuca sativa]
GWHPAAAA039926	XP_023730700.1	catalase-like isoform X1 [Lactuca sativa]
GWHPAAAA039948	PWA41391.1	kirola [Artemisia annua]
GWHPAAAA039953	XP_023738809.1	poly(rC)-binding protein 4-like isoform X1 [Lactuca sativa]
GWHPAAAA039971	PLY67584.1	hypothetical protein LSAT_4X173740 [Lactuca sativa]
GWHPAAAA039978	XP_023735282.1	tRNA (cytosine(38)-C(5))-methyltransferase isoform X1 [Lactuca sativa]
GWHPAAAA040040	XP_023730179.1	ABC transporter F family member 4-like [Lactuca sativa]
GWHPAAAA040045	XP_023751785.1	peptidyl-prolyl cis-trans isomerase FKBP17-1, chloroplastic [Lactuca sativa]
GWHPAAAA040069	XP_023758579.1	oleosin 16.4 kDa-like [Lactuca sativa]
GWHPAAAA040193	XP_023752289.1	serine carboxypeptidase 1-like [Lactuca sativa]
GWHPAAAA040215	XP_023772770.1	uncharacterized protein LOC111921419 [Lactuca sativa]
GWHPAAAA040264	NA	NA
GWHPAAAA040269	XP_023732110.1	thaumatin-like protein 1b [Lactuca sativa]
GWHPAAAA040288	XP_023741438.1	tRNA pseudouridine synthase 1-like isoform X1 [Lactuca sativa]
GWHPAAAA040348	XP_023729899.1	U-box domain-containing protein 26-like [Lactuca sativa]
GWHPAAAA040505	XP_023752924.1	transcription factor DIVARICATA-like [Lactuca sativa]
GWHPAAAA040506	XP_023752923.1	sedoheptulose-1,7-bisphosphatase, chloroplastic [Lactuca sativa]
GWHPAAAA040582	XP_023731618.1	arginine/serine-rich coiled-coil protein 2 isoform X4 [Lactuca sativa]
GWHPAAAA040606	XP_023742493.1	formin-like protein 3 isoform X1 [Lactuca sativa]
GWHPAAAA040649	XP_023768377.1	coilin [Lactuca sativa]
GWHPAAAA040683	XP_022016243.1	ethylene-responsive transcription factor 11-like [Helianthus annuus]
GWHPAAAA040735	NA	NA
GWHPAAAA040823	XP_023763543.1	condensin complex subunit 2 [Lactuca sativa]
GWHPAAAA040900	AMB19686.1	DnaJ-like protein 2 [Taraxacum kok-saghyz]
GWHPAAAA040906	XP_023744230.1	transcription factor MYB41-like [Lactuca sativa]
GWHPAAAA040915	KFK31131.1	hypothetical protein AALP_AA6G071900 [Arabis alpina]
GWHPAAAA040925	XP_023728828.1	nardilysin-like [Lactuca sativa]
GWHPAAAA040945	XP_023767539.1	protein WVD2-like 2 [Lactuca sativa]
GWHPAAAA040955	XP_023741554.1	syntaxin-52-like [Lactuca sativa]
GWHPAAAA040957	XP_023756665.1	L-arabinokinase-like [Lactuca sativa]
GWHPAAAA040990	XP_022028502.1	uncharacterized protein LOC110929644 [Helianthus annuus]
GWHPAAAA041010	XP_023734318.1	60S ribosomal protein L13-1-like [Lactuca sativa]
GWHPAAAA041020	XP_023759341.1	eukaryotic translation initiation factor 5B-like [Lactuca sativa]
GWHPAAAA041036	XP_023767738.1	alpha-galactosidase-like [Lactuca sativa]
GWHPAAAA041177	XP_022017062.1	flavonol 4'-sulfotransferase-like [Helianthus annuus]
GWHPAAAA041247	XP_023772062.1	probable diphthine methyl ester synthase [Lactuca sativa]
GWHPAAAA041401	WP_075173817.1	EAL domain-containing protein [Neptunomonas phycophila]
GWHPAAAA041416	XP_024983307.1	protein PROTON GRADIENT REGULATION 5, chloroplastic-like [Cynara cardunculus var. scolymus]
GWHPAAAA041432	XP_023756992.1	probable serine/threonine-protein kinase PBL21 [Lactuca sativa]
GWHPAAAA041504	XP_023771087.1	syntaxin-81 [Lactuca sativa]
GWHPAAAA041658	XP_023769904.1	coatomer subunit gamma-2-like isoform X1 [Lactuca sativa]
GWHPAAAA041683	XP_023738875.1	36.4 kDa proline-rich protein [Lactuca sativa]
GWHPAAAA041767	XP_023761552.1	protein PIN-LIKES 2-like [Lactuca sativa]
GWHPAAAA041865	XP_024972019.1	agglutinin-like [Cynara cardunculus var. scolymus]
GWHPAAAA041870	XP_023765219.1	epidermis-specific secreted glycoprotein EP1-like [Lactuca sativa]
GWHPAAAA042014	XP_024964018.1	cell division control protein 45 homolog [Cynara cardunculus var. scolymus]
GWHPAAAA042042	XP_023754872.1	DNA damage-repair/toleration protein DRT102 [Lactuca sativa]
GWHPAAAA042070	XP_023748024.1	uncharacterized protein At5g65660-like [Lactuca sativa]
GWHPAAAA042129	NA	NA
GWHPAAAA042164	XP_023755528.1	RNA polymerase II C-terminal domain phosphatase-like 1 isoform X1 [Lactuca sativa]
GWHPAAAA042171	XP_023728750.1	uncharacterized protein LOC111876454 [Lactuca sativa]
GWHPAAAA042185	XP_023750458.1	transcription factor bHLH145-like [Lactuca sativa]
GWHPAAAA042221	XP_023762293.1	protein CROWDED NUCLEI 4 [Lactuca sativa]
GWHPAAAA042232	XP_023736750.1	dormancy-associated protein 1-like [Lactuca sativa]
GWHPAAAA042233	XP_023736733.1	ethylene-responsive transcription factor 12-like [Lactuca sativa]
GWHPAAAA042270	NA	NA
GWHPAAAA042376	XP_024978598.1	gibberellin-regulated protein 14-like [Cynara cardunculus var. scolymus]
GWHPAAAA042398	XP_023764836.1	fructose-bisphosphate aldolase 1, chloroplastic [Lactuca sativa]
GWHPAAAA042471	XP_024985227.1	tubulin beta-2 chain [Cynara cardunculus var. scolymus]
GWHPAAAA042482	XP_023755435.1	peroxidase 64-like [Lactuca sativa]
GWHPAAAA042485	XP_023756749.1	SNW/SKI-interacting protein A-like [Lactuca sativa]
GWHPAAAA042505	XP_023761741.1	uncharacterized protein LOC111910193 [Lactuca sativa]
GWHPAAAA042556	PWA96120.1	Prolamin-like domain-containing protein [Artemisia annua]
GWHPAAAA042628	EOA24972.1	hypothetical protein CARUB_v10018269mg, partial [Capsella rubella]
GWHPAAAA042646	XP_023756864.1	alcohol-forming fatty acyl-CoA reductase-like [Lactuca sativa]
GWHPAAAA042656	XP_023736032.1	nucleolar protein 58 [Lactuca sativa]
GWHPAAAA042660	XP_023746646.1	phytochrome-interacting ankyrin-repeat protein 2-like [Lactuca sativa]
GWHPAAAA042675	PLY90584.1	hypothetical protein LSAT_6X38201 [Lactuca sativa]
GWHPAAAA042698	XP_023759580.1	ammonium transporter 3 member 1-like [Lactuca sativa]
GWHPAAAA042727	XP_023741248.1	glucan endo-1,3-beta-glucosidase 11-like [Lactuca sativa]
GWHPAAAA042749	XP_023771815.1	uncharacterized protein LOC111920464 isoform X2 [Lactuca sativa]
GWHPAAAA042752	XP_023771851.1	stomatin-like protein 2, mitochondrial [Lactuca sativa]
GWHPAAAA042754	XP_023732024.1	WAT1-related protein At5g40240-like isoform X1 [Lactuca sativa]
GWHPAAAA042793	XP_023728355.1	fructose-bisphosphate aldolase 5, cytosolic [Lactuca sativa]
GWHPAAAA042889	XP_023763751.1	histidinol dehydrogenase, chloroplastic [Lactuca sativa]
GWHPAAAA042982	XP_023762406.1	monothiol glutaredoxin-S6-like [Lactuca sativa]
GWHPAAAA043014	XP_023765593.1	acidic mammalian chitinase-like [Lactuca sativa]
GWHPAAAA043022	XP_023770422.1	endoglucanase 1-like [Lactuca sativa]
GWHPAAAA043034	XP_023731719.1	magnesium-protoporphyrin IX monomethyl ester [oxidative] cyclase, chloroplastic [Lactuca sativa]
GWHPAAAA043061	XP_023740754.1	phosducin-like protein 3 [Lactuca sativa]
GWHPAAAA043093	XP_023762879.1	rac-like GTP-binding protein RAC2 [Lactuca sativa]
GWHPAAAA043125	KVI09766.1	Acyl transferase/acyl hydrolase/lysophospholipase, partial [Cynara cardunculus var. scolymus]
GWHPAAAA043173	XP_023759232.1	probable LRR receptor-like serine/threonine-protein kinase At5g48740 [Lactuca sativa]
GWHPAAAA043178	XP_023731106.1	60S ribosomal protein L7-4 [Lactuca sativa]
GWHPAAAA043182	XP_023753767.1	glycine-rich cell wall structural protein 2-like [Lactuca sativa]
GWHPAAAA043293	KVI09263.1	Ribosomal protein L27, partial [Cynara cardunculus var. scolymus]
GWHPAAAA043295	XP_023740894.1	ribonucleoside-diphosphate reductase small chain-like [Lactuca sativa]
GWHPAAAA043306	XP_023739025.1	myosin-14 [Lactuca sativa]
GWHPAAAA043325	XP_023729105.1	transcription factor bHLH13-like [Lactuca sativa]
GWHPAAAA043355	XP_023767176.1	uncharacterized protein LOC111915757 [Lactuca sativa]
GWHPAAAA043495	O49065.1	RecName: Full=Root allergen protein; Short=RAP
GWHPAAAA043538	XP_023743986.1	la-related protein 1B-like, partial [Lactuca sativa]
GWHPAAAA043575	PWA97252.1	LOG family [Artemisia annua]
GWHPAAAA043579	XP_023766645.1	SART-1 family protein DOT2 [Lactuca sativa]
GWHPAAAA043688	AGE89406.1	small rubber particle protein SRPP1 [Taraxacum brevicorniculatum]
GWHPAAAA043692	XP_023765125.1	protein WHAT'S THIS FACTOR 1 [Lactuca sativa]
GWHPAAAA043768	XP_023744835.1	transcription factor GTE7-like [Lactuca sativa]
GWHPAAAA043821	XP_023773266.1	F-box/LRR-repeat protein At5g02910-like [Lactuca sativa]
GWHPAAAA043837	XP_023759583.1	homeobox-leucine zipper protein ATHB-8-like [Lactuca sativa]
GWHPAAAA043870	XP_023732829.1	CSC1-like protein ERD4 [Lactuca sativa]
GWHPAAAA043887	PLY67039.1	hypothetical protein LSAT_5X148881 [Lactuca sativa]
GWHPAAAA043901	PLY62191.1	hypothetical protein LSAT_6X24321 [Lactuca sativa]
GWHPAAAA043970	XP_023772591.1	protein S-acyltransferase 21-like [Lactuca sativa]
GWHPAAAA043973	XP_023772589.1	glyceraldehyde-3-phosphate dehydrogenase B, chloroplastic [Lactuca sativa]
GWHPAAAA044069	XP_023756769.1	protein SPEAR3-like [Lactuca sativa]
GWHPAAAA044072	XP_023741999.1	senescence-specific cysteine protease SAG39-like [Lactuca sativa]
GWHPAAAA044073	XP_023741999.1	senescence-specific cysteine protease SAG39-like [Lactuca sativa]
GWHPAAAA044074	XP_023741999.1	senescence-specific cysteine protease SAG39-like [Lactuca sativa]
GWHPAAAA044088	XP_023762307.1	uncharacterized protein LOC111910713 [Lactuca sativa]
GWHPAAAA044313	THU55463.1	hypothetical protein C4D60_Mb11t06810 [Musa balbisiana]
GWHPAAAA044316	OTG20366.1	putative inorganic pyrophosphatase [Helianthus annuus]
GWHPAAAA044340	XP_017246673.1	PREDICTED: chlorophyll a-b binding protein 8, chloroplastic [Daucus carota subsp. sativus]
GWHPAAAA044352	XP_023730292.1	transcription factor TCP8-like [Lactuca sativa]
GWHPAAAA044354	XP_023730318.1	protein EI24 homolog [Lactuca sativa]
GWHPAAAA044362	XP_023744177.1	dnaJ homolog subfamily B member 13 [Lactuca sativa]
GWHPAAAA044393	XP_023736923.1	oxysterol-binding protein-related protein 3A-like [Lactuca sativa]
GWHPAAAA044398	XP_023744898.1	putative uncharacterized protein DDB_G0282133 [Lactuca sativa]
GWHPAAAA044507	XP_023753443.1	CBL-interacting serine/threonine-protein kinase 9-like [Lactuca sativa]
GWHPAAAA044625	XP_022028416.1	nitrile-specifier protein 5 [Helianthus annuus]
GWHPAAAA044635	XP_023761880.1	hexokinase-1-like [Lactuca sativa]
GWHPAAAA044653	PWA87047.1	protein binding protein [Artemisia annua]
GWHPAAAA044753	XP_023735441.1	myosin-binding protein 2-like [Lactuca sativa]
GWHPAAAA044755	XP_023768484.1	probable proteasome inhibitor [Lactuca sativa]
GWHPAAAA044798	XP_023764086.1	internal alternative NAD(P)H-ubiquinone oxidoreductase A1, mitochondrial-like [Lactuca sativa]
GWHPAAAA044808	XP_024969406.1	polypyrimidine tract-binding protein homolog 3 [Cynara cardunculus var. scolymus]
GWHPAAAA044834	XP_024981245.1	uncharacterized protein LOC112517995 [Cynara cardunculus var. scolymus]
GWHPAAAA044850	XP_023762697.1	zinc finger CCCH domain-containing protein 13-like isoform X2 [Lactuca sativa]
GWHPAAAA044863	XP_023745223.1	transcription factor bHLH68 [Lactuca sativa]
GWHPAAAA044876	XP_022036086.1	fructose-1,6-bisphosphatase, chloroplastic-like [Helianthus annuus]
GWHPAAAA044915	XP_023737718.1	uncharacterized protein LOC111885707 [Lactuca sativa]
GWHPAAAA044923	XP_023744407.1	protein Brevis radix-like 4 [Lactuca sativa]
GWHPAAAA044927	RLI34774.1	hypothetical protein DRO53_02805, partial [Candidatus Bathyarchaeota archaeon]
GWHPAAAA044935	XP_023753641.1	uncharacterized protein LOC111902005 [Lactuca sativa]
GWHPAAAA044969	XP_023734306.1	kinesin-like protein KIN-5C [Lactuca sativa]
GWHPAAAA045053	XP_023736825.1	uncharacterized WD repeat-containing protein C2A9.03-like [Lactuca sativa]
GWHPAAAA045064	XP_023734786.1	aspartyl protease APCB1 [Lactuca sativa]
GWHPAAAA045088	XP_023737875.1	auxin-induced protein PCNT115-like [Lactuca sativa]
GWHPAAAA045124	XP_021975737.1	oleosin 1-like [Helianthus annuus]
GWHPAAAA045125	PLY84919.1	hypothetical protein LSAT_6X11100 [Lactuca sativa]
GWHPAAAA045149	XP_023735179.1	uncharacterized protein LOC111883049 isoform X2 [Lactuca sativa]
GWHPAAAA045240	XP_023766166.1	protein MEI2-like 2 [Lactuca sativa]
GWHPAAAA045300	XP_023729293.1	uncharacterized protein LOC111876970 [Lactuca sativa]
GWHPAAAA045339	XP_023738692.1	cytochrome b-c1 complex subunit 8-like [Lactuca sativa]
GWHPAAAA045348	XP_023752788.1	tetraspanin-10 isoform X1 [Lactuca sativa]
GWHPAAAA045375	XP_023745487.1	nitrate reductase [NADH] [Lactuca sativa]
GWHPAAAA045396	XP_023760135.1	dnaJ homolog subfamily C member 2-like [Lactuca sativa]
GWHPAAAA045404	XP_024977316.1	psbP-like protein 1, chloroplastic [Cynara cardunculus var. scolymus]
GWHPAAAA045407	XP_023753970.1	probable UDP-arabinopyranose mutase 2 [Lactuca sativa]
GWHPAAAA045440	XP_023748685.1	heat stress transcription factor A-5 [Lactuca sativa]
GWHPAAAA045503	XP_023743719.1	protein HIGH ARSENIC CONTENT 1, mitochondrial-like [Lactuca sativa]
GWHPAAAA045558	XP_023748452.1	uncharacterized protein LOC111896705 isoform X1 [Lactuca sativa]
GWHPAAAA045596	PWA73333.1	metallothionein-like protein type 3 [Artemisia annua]
GWHPAAAA045603	XP_023756092.1	protein decapping 5 [Lactuca sativa]
GWHPAAAA045604	XP_023756108.1	clavaminate synthase-like protein At3g21360 [Lactuca sativa]
GWHPAAAA045621	XP_022039838.1	40S ribosomal protein S16 [Helianthus annuus]
GWHPAAAA045655	XP_023745546.1	60S ribosomal protein L14-2 [Lactuca sativa]
GWHPAAAA045724	XP_023749124.1	photosystem II 22 kDa protein, chloroplastic [Lactuca sativa]
GWHPAAAA045730	PLY84094.1	hypothetical protein LSAT_6X117861 [Lactuca sativa]
GWHPAAAA045792	XP_023733953.1	aminopeptidase M1 [Lactuca sativa]
GWHPAAAA045831	XP_024977869.1	peroxidase 64-like [Cynara cardunculus var. scolymus]
GWHPAAAA045844	XP_023754879.1	calpain-type cysteine protease DEK1 [Lactuca sativa]
GWHPAAAA045908	XP_023758155.1	probable RNA-binding protein 19 [Lactuca sativa]
GWHPAAAA045909	XP_023732909.1	vacuolar protein sorting-associated protein 2 homolog 2 [Lactuca sativa]
GWHPAAAA045948	XP_023747412.1	chlorophyll a-b binding protein 5, chloroplastic [Lactuca sativa]
GWHPAAAA045952	XP_021615238.1	repetitive proline-rich cell wall protein 1 isoform X1 [Manihot esculenta]
GWHPAAAA045960	PLY97423.1	hypothetical protein LSAT_4X11260 [Lactuca sativa]
GWHPAAAA045981	XP_023764873.1	sodium/hydrogen exchanger 8 isoform X2 [Lactuca sativa]
GWHPAAAA046197	XP_023761931.1	polyadenylate-binding protein-interacting protein 3-like [Lactuca sativa]
GWHPAAAA046215	XP_023740114.1	protein DEK-like [Lactuca sativa]
GWHPAAAA046248	KVH97697.1	hypothetical protein Ccrd_000202 [Cynara cardunculus var. scolymus]
GWHPAAAA046279	XP_023770179.1	probable WRKY transcription factor 41 [Lactuca sativa]
GWHPAAAA046323	XP_024975067.1	photosystem II reaction center W protein, chloroplastic-like [Cynara cardunculus var. scolymus]
GWHPAAAA046416	XP_023739555.1	probable thimet oligopeptidase [Lactuca sativa]
GWHPAAAA046424	XP_023751288.1	uncharacterized protein LOC111899665 [Lactuca sativa]
GWHPAAAA046428	XP_023770307.1	protein ACTIVITY OF BC1 COMPLEX KINASE 8, chloroplastic [Lactuca sativa]
GWHPAAAA046430	XP_023750217.1	uncharacterized protein LOC111898548 isoform X1 [Lactuca sativa]
GWHPAAAA046431	XP_022025532.1	xyloglucan endotransglucosylase/hydrolase protein 9-like [Helianthus annuus]
GWHPAAAA046435	XP_023741999.1	senescence-specific cysteine protease SAG39-like [Lactuca sativa]
GWHPAAAA046479	XP_023765036.1	triose phosphate/phosphate translocator, non-green plastid, chloroplastic-like [Lactuca sativa]
GWHPAAAA046485	XP_024983859.1	heterogeneous nuclear ribonucleoprotein 1-like isoform X1 [Cynara cardunculus var. scolymus]
GWHPAAAA046593	XP_023766002.1	cell division cycle 20.2, cofactor of APC complex-like [Lactuca sativa]
GWHPAAAA046630	PLY94119.1	hypothetical protein LSAT_8X24161 [Lactuca sativa]
GWHPAAAA046679	XP_023757942.1	calcium-transporting ATPase 2, plasma membrane-type-like [Lactuca sativa]

## Sheet: RV root tip
GeneNames	NCBI Annotation (NCBI_ID)	NCBI Annotation (Protein_Name)
GWHPAAAA000996	XP_023737256.1	protein FIZZY-RELATED 3 [Lactuca sativa]
GWHPAAAA001296	XP_023739088.1	threonine--tRNA ligase, mitochondrial 1 [Lactuca sativa]
GWHPAAAA001300	XP_023740395.1	protein SGT1 homolog B-like [Lactuca sativa]
GWHPAAAA001641	XP_023762858.1	berberine bridge enzyme-like 21 [Lactuca sativa]
GWHPAAAA002086	XP_023756400.1	ethylene-responsive transcription factor RAP2-13-like [Lactuca sativa]
GWHPAAAA002555	ARD06053.1	PawS-like protein 1a [Ligularia przewalskii]
GWHPAAAA002899	XP_022017697.1	putative ripening-related protein 1 [Helianthus annuus]
GWHPAAAA003562	XP_023765280.1	probable protein phosphatase 2C 55 [Lactuca sativa]
GWHPAAAA003592	XP_023767586.1	uncharacterized protein LOC111916187 [Lactuca sativa]
GWHPAAAA003778	XP_023746396.1	probable endo-1,3(4)-beta-glucanase ARB_01444 [Lactuca sativa]
GWHPAAAA003973	XP_023733547.1	uncharacterized protein LOC111881386 [Lactuca sativa]
GWHPAAAA004164	RDY03750.1	hypothetical protein CR513_12631, partial [Mucuna pruriens]
GWHPAAAA004362	PLY98768.1	hypothetical protein LSAT_1X9001 [Lactuca sativa]
GWHPAAAA004380	XP_024994936.1	uncharacterized protein LOC112528202 [Cynara cardunculus var. scolymus]
GWHPAAAA004459	XP_023757557.1	germin-like protein 9-3 [Lactuca sativa]
GWHPAAAA004550	XP_021989464.1	uncharacterized protein LOC110886019 isoform X2 [Helianthus annuus]
GWHPAAAA005059	XP_023728188.1	U-box domain-containing protein 4-like isoform X2 [Lactuca sativa]
GWHPAAAA005608	KEH43116.1	agenet domain protein [Medicago truncatula]
GWHPAAAA006160	XP_023736855.1	ubiquitin-conjugating enzyme E2-17 kDa-like [Lactuca sativa]
GWHPAAAA007021	WP_121117048.1	flagellar motor switch protein FliG [Erythrobacteraceae bacterium SX2RGS8]
GWHPAAAA007090	XP_023758219.1	protein EXORDIUM-like [Lactuca sativa]
GWHPAAAA007630	XP_024971173.1	60S ribosomal protein L7a-1-like [Cynara cardunculus var. scolymus]
GWHPAAAA008051	KVH89290.1	hypothetical protein Ccrd_008723 [Cynara cardunculus var. scolymus]
GWHPAAAA008535	XP_023764136.1	shaggy-related protein kinase eta isoform X1 [Lactuca sativa]
GWHPAAAA008708	XP_023735194.1	probable 2-oxoglutarate-dependent dioxygenase AOP1 [Lactuca sativa]
GWHPAAAA009383	XP_023734228.1	uncharacterized protein LOC111882098 [Lactuca sativa]
GWHPAAAA009480	PHT28737.1	ATP synthase subunit beta, mitochondrial [Capsicum baccatum]
GWHPAAAA009741	XP_023757302.1	putative ripening-related protein 1 [Lactuca sativa]
GWHPAAAA009882	XP_024986959.1	4-hydroxybenzoate polyprenyltransferase, mitochondrial isoform X1 [Cynara cardunculus var. scolymus]
GWHPAAAA010120	XP_024985094.1	probable CCR4-associated factor 1 homolog 11 [Cynara cardunculus var. scolymus]
GWHPAAAA010390	XP_023768737.1	uncharacterized protein LOC111917283 isoform X2 [Lactuca sativa]
GWHPAAAA010622	XP_023731475.1	beta-glucuronosyltransferase GlcAT14B-like [Lactuca sativa]
GWHPAAAA011000	AMB19672.1	putative A20/AN1-like zinc finger family protein 1 [Taraxacum kok-saghyz]
GWHPAAAA011358	PLY74720.1	hypothetical protein LSAT_5X13141 [Lactuca sativa]
GWHPAAAA011582	XP_023734131.1	uncharacterized protein LOC111881993 [Lactuca sativa]
GWHPAAAA011688	PWA38280.1	hypothetical protein CTI12_AA582740 [Artemisia annua]
GWHPAAAA011840	XP_023733941.1	uncharacterized protein LOC111881778 [Lactuca sativa]
GWHPAAAA012431	PLY90169.1	hypothetical protein LSAT_7X10600 [Lactuca sativa]
GWHPAAAA012674	PLY66616.1	hypothetical protein LSAT_4X143680 [Lactuca sativa]
GWHPAAAA012740	WP_065818505.1	isoprenylcysteine carboxylmethyltransferase family protein [Nitratireductor aquibiodomus]
GWHPAAAA012802	XP_023729143.1	delta(8)-fatty-acid desaturase-like [Lactuca sativa]
GWHPAAAA012972	XP_023741098.1	cold-shock protein CS120-like [Lactuca sativa]
GWHPAAAA013990	XP_023761014.1	chitinase 2-like [Lactuca sativa]
GWHPAAAA014478	XP_023757978.1	auxin response factor 2B-like isoform X1 [Lactuca sativa]
GWHPAAAA014488	XP_023762482.1	probable WRKY transcription factor 21 [Lactuca sativa]
GWHPAAAA014524	XP_023750548.1	adenine phosphoribosyltransferase 5-like [Lactuca sativa]
GWHPAAAA014754	XP_023764403.1	remorin-like isoform X2 [Lactuca sativa]
GWHPAAAA015200	XP_023752940.1	uncharacterized protein LOC111901316 isoform X2 [Lactuca sativa]
GWHPAAAA015388	XP_023772311.1	CBS domain-containing protein CBSX6 [Lactuca sativa]
GWHPAAAA015408	XP_023765670.1	outer envelope pore protein 16-2, chloroplastic-like [Lactuca sativa]
GWHPAAAA015512	XP_023755590.1	uncharacterized protein LOC111904043 [Lactuca sativa]
GWHPAAAA016250	AIY60736.1	rhomboid protein Lacsa18033 [Lactuca sativa]
GWHPAAAA016539	XP_023757994.1	60S ribosomal protein L4-like [Lactuca sativa]
GWHPAAAA016894	XP_024975089.1	biogenesis of lysosome-related organelles complex 1 subunit 1 [Cynara cardunculus var. scolymus]
GWHPAAAA017110	XP_023744597.1	uncharacterized protein LOC111892780 [Lactuca sativa]
GWHPAAAA017340	XP_024992713.1	protein LIGHT-DEPENDENT SHORT HYPOCOTYLS 10-like [Cynara cardunculus var. scolymus]
GWHPAAAA018650	XP_023736387.1	myb-related protein 308-like [Lactuca sativa]
GWHPAAAA019137	XP_023733406.1	succinate--CoA ligase [ADP-forming] subunit beta, mitochondrial isoform X1 [Lactuca sativa]
GWHPAAAA019696	XP_023763891.1	uncharacterized protein LOC111912387 [Lactuca sativa]
GWHPAAAA020340	XP_023761870.1	aquaporin TIP2-1-like [Lactuca sativa]
GWHPAAAA020691	NA	NA
GWHPAAAA020995	RZC70074.1	hypothetical protein C5167_035089 [Papaver somniferum]
GWHPAAAA021109	PWA51035.1	rapid ALkalinization Factor [Artemisia annua]
GWHPAAAA021666	XP_024983053.1	uncharacterized protein LOC112519262 [Cynara cardunculus var. scolymus]
GWHPAAAA021777	XP_023765670.1	outer envelope pore protein 16-2, chloroplastic-like [Lactuca sativa]
GWHPAAAA022327	XP_023765221.1	hevamine-A-like [Lactuca sativa]
GWHPAAAA023218	XP_023749312.1	protein disulfide-isomerase-like [Lactuca sativa]
GWHPAAAA024368	XP_023762058.1	protein NSP-INTERACTING KINASE 2 isoform X2 [Lactuca sativa]
GWHPAAAA024436	XP_023732076.1	ferritin-4, chloroplastic-like [Lactuca sativa]
GWHPAAAA025242	XP_023765179.1	U-box domain-containing protein 19-like [Lactuca sativa]
GWHPAAAA025369	XP_023735658.1	60S ribosomal protein L6-like [Lactuca sativa]
GWHPAAAA025700	XP_023765908.1	thiamine thiazole synthase, chloroplastic-like [Lactuca sativa]
GWHPAAAA026349	PLY99672.1	hypothetical protein LSAT_9X48861 [Lactuca sativa]
GWHPAAAA026533	XP_023733283.1	calcium-dependent protein kinase 28-like [Lactuca sativa]
GWHPAAAA026723	EEF49435.1	conserved hypothetical protein [Ricinus communis]
GWHPAAAA027356	XP_023766768.1	aspartic proteinase-like [Lactuca sativa]
GWHPAAAA027564	XP_023769710.1	chaperone protein dnaJ 10-like isoform X2 [Lactuca sativa]
GWHPAAAA028147	XP_023756199.1	14 kDa proline-rich protein DC2.15-like [Lactuca sativa]
GWHPAAAA028517	XP_023736412.1	uncharacterized protein LOC111884338 [Lactuca sativa]
GWHPAAAA028622	AAW57447.1	ATP synthase alpha subunit, partial (mitochondrion) [Cleyera japonica]
GWHPAAAA029006	XP_023737700.1	probable serine/threonine-protein kinase At1g01540 [Lactuca sativa]
GWHPAAAA029029	XP_023750896.1	senescence-specific cysteine protease SAG39-like [Lactuca sativa]
GWHPAAAA029030	XP_023750896.1	senescence-specific cysteine protease SAG39-like [Lactuca sativa]
GWHPAAAA029389	XP_023751109.1	serine decarboxylase 1-like [Lactuca sativa]
GWHPAAAA029536	XP_023747464.1	polyadenylate-binding protein RBP47-like [Lactuca sativa]
GWHPAAAA030497	XP_023757302.1	putative ripening-related protein 1 [Lactuca sativa]
GWHPAAAA030554	XP_023730287.1	elongation factor 1-gamma-like [Lactuca sativa]
GWHPAAAA031485	PLY92618.1	hypothetical protein LSAT_7X93940 [Lactuca sativa]
GWHPAAAA032780	XP_023772268.1	kirola-like [Lactuca sativa]
GWHPAAAA033277	OTG21781.1	putative zinc finger, CCHC-type [Helianthus annuus]
GWHPAAAA033670	XP_023758144.1	coatomer subunit epsilon-1-like [Lactuca sativa]
GWHPAAAA033679	XP_023732909.1	vacuolar protein sorting-associated protein 2 homolog 2 [Lactuca sativa]
GWHPAAAA033680	XP_023732908.1	probable serine/threonine-protein kinase PBL24 [Lactuca sativa]
GWHPAAAA034512	XP_023730257.1	ATP-dependent DNA helicase Q-like 4A isoform X1 [Lactuca sativa]
GWHPAAAA035593	XP_023758761.1	caffeoylshikimate esterase-like [Lactuca sativa]
GWHPAAAA035802	XP_023769439.1	uncharacterized protein LOC111918021 [Lactuca sativa]
GWHPAAAA036320	RYR07358.1	hypothetical protein Ahy_B05g074696 [Arachis hypogaea]
GWHPAAAA036762	XP_023745786.1	basic 7S globulin-like [Lactuca sativa]
GWHPAAAA036794	XP_023768813.1	uncharacterized protein LOC111917355 [Lactuca sativa]
GWHPAAAA037937	OTG23081.1	putative ATP-dependent RNA helicase DEAD-box, conserved site [Helianthus annuus]
GWHPAAAA038838	PWA40807.1	hypothetical protein CTI12_AA559620 [Artemisia annua]
GWHPAAAA039095	XP_023728231.1	gamma-tubulin complex component 2 [Lactuca sativa]
GWHPAAAA039349	XP_022016092.1	putative ripening-related protein 1 [Helianthus annuus]
GWHPAAAA039359	XP_023764666.1	DEAD-box ATP-dependent RNA helicase 38 [Lactuca sativa]
GWHPAAAA039557	XP_023744676.1	glutathione S-transferase-like [Lactuca sativa]
GWHPAAAA039971	PLY67584.1	hypothetical protein LSAT_4X173740 [Lactuca sativa]
GWHPAAAA040069	XP_023758579.1	oleosin 16.4 kDa-like [Lactuca sativa]
GWHPAAAA040269	XP_023732110.1	thaumatin-like protein 1b [Lactuca sativa]
GWHPAAAA040735	NA	NA
GWHPAAAA040925	XP_023728828.1	nardilysin-like [Lactuca sativa]
GWHPAAAA041177	XP_022017062.1	flavonol 4'-sulfotransferase-like [Helianthus annuus]
GWHPAAAA041870	XP_023765219.1	epidermis-specific secreted glycoprotein EP1-like [Lactuca sativa]
GWHPAAAA042129	NA	NA
GWHPAAAA042185	XP_023750458.1	transcription factor bHLH145-like [Lactuca sativa]
GWHPAAAA042232	XP_023736750.1	dormancy-associated protein 1-like [Lactuca sativa]
GWHPAAAA042471	XP_024985227.1	tubulin beta-2 chain [Cynara cardunculus var. scolymus]
GWHPAAAA042727	XP_023741248.1	glucan endo-1,3-beta-glucosidase 11-like [Lactuca sativa]
GWHPAAAA043355	XP_023767176.1	uncharacterized protein LOC111915757 [Lactuca sativa]
GWHPAAAA043495	O49065.1	RecName: Full=Root allergen protein; Short=RAP
GWHPAAAA043538	XP_023743986.1	la-related protein 1B-like, partial [Lactuca sativa]
GWHPAAAA044072	XP_023741999.1	senescence-specific cysteine protease SAG39-like [Lactuca sativa]
GWHPAAAA044073	XP_023741999.1	senescence-specific cysteine protease SAG39-like [Lactuca sativa]
GWHPAAAA044352	XP_023730292.1	transcription factor TCP8-like [Lactuca sativa]
GWHPAAAA044393	XP_023736923.1	oxysterol-binding protein-related protein 3A-like [Lactuca sativa]
GWHPAAAA045407	XP_023753970.1	probable UDP-arabinopyranose mutase 2 [Lactuca sativa]
GWHPAAAA045604	XP_023756108.1	clavaminate synthase-like protein At3g21360 [Lactuca sativa]
GWHPAAAA045730	PLY84094.1	hypothetical protein LSAT_6X117861 [Lactuca sativa]
GWHPAAAA046430	XP_023750217.1	uncharacterized protein LOC111898548 isoform X1 [Lactuca sativa]
GWHPAAAA046431	XP_022025532.1	xyloglucan endotransglucosylase/hydrolase protein 9-like [Helianthus annuus]

## Sheet: RL root tip
GeneNames	NCBI Annotation (NCBI_ID)	NCBI Annotation (Protein_Name)
GWHPAAAA045981	XP_023764873.1	sodium/hydrogen exchanger 8 isoform X2 [Lactuca sativa]
GWHPAAAA045831	XP_024977869.1	peroxidase 64-like [Cynara cardunculus var. scolymus]
GWHPAAAA043887	PLY67039.1	hypothetical protein LSAT_5X148881 [Lactuca sativa]
GWHPAAAA042749	XP_023771815.1	uncharacterized protein LOC111920464 isoform X2 [Lactuca sativa]
GWHPAAAA042628	EOA24972.1	hypothetical protein CARUB_v10018269mg, partial [Capsella rubella]
GWHPAAAA041432	XP_023756992.1	probable serine/threonine-protein kinase PBL21 [Lactuca sativa]
GWHPAAAA041401	WP_075173817.1	EAL domain-containing protein [Neptunomonas phycophila]
GWHPAAAA041020	XP_023759341.1	eukaryotic translation initiation factor 5B-like [Lactuca sativa]
GWHPAAAA040505	XP_023752924.1	transcription factor DIVARICATA-like [Lactuca sativa]
GWHPAAAA040045	XP_023751785.1	peptidyl-prolyl cis-trans isomerase FKBP17-1, chloroplastic [Lactuca sativa]
GWHPAAAA038286	XP_023749936.1	aldose reductase [Lactuca sativa]
GWHPAAAA035775	OTG33288.1	hypothetical protein HannXRQ_Chr02g0033061 [Helianthus annuus]
GWHPAAAA034418	XP_023739527.1	kirola-like [Lactuca sativa]
GWHPAAAA033661	XP_024990013.1	rac-like GTP-binding protein RAC1 isoform X1 [Cynara cardunculus var. scolymus]
GWHPAAAA032970	PWA90436.1	nucleotide-binding alpha-beta plait domain-containing protein [Artemisia annua]
GWHPAAAA031461	XP_023757456.1	RGG repeats nuclear RNA binding protein A-like [Lactuca sativa]
GWHPAAAA030052	XP_023768019.1	protein SRC1 [Lactuca sativa]
GWHPAAAA029616	XP_023740391.1	protein IQ-DOMAIN 31-like [Lactuca sativa]
GWHPAAAA028367	XP_007503527.1	PREDICTED: TRIO and F-actin-binding protein isoform X2 [Monodelphis domestica]
GWHPAAAA026557	XP_023748896.1	two-component response regulator-like APRR2 isoform X1 [Lactuca sativa]
GWHPAAAA026364	XP_023735175.1	titin isoform X1 [Lactuca sativa]
GWHPAAAA025235	XP_023758590.1	serine/threonine-protein kinase HT1-like [Lactuca sativa]
GWHPAAAA023207	KDO70824.1	hypothetical protein CISIN_1g021077mg [Citrus sinensis]
GWHPAAAA022842	XP_023734481.1	protein TIFY 10A-like [Lactuca sativa]
GWHPAAAA022336	XP_023739527.1	kirola-like [Lactuca sativa]
GWHPAAAA021115	XP_023744332.1	protein NDL1 [Lactuca sativa]
GWHPAAAA020334	XP_023766762.1	transcription and mRNA export factor ENY2 [Lactuca sativa]
GWHPAAAA018591	PHS03199.1	hypothetical protein COA78_18475 [Blastopirellula sp.]
GWHPAAAA018302	XP_023739419.1	stellacyanin-like [Lactuca sativa]
GWHPAAAA017832	XP_023739527.1	kirola-like [Lactuca sativa]
GWHPAAAA017005	XP_023768653.1	E3 ubiquitin-protein ligase MIEL1-like [Lactuca sativa]
GWHPAAAA015656	XP_023770829.1	cellulose synthase A catalytic subunit 2 [UDP-forming]-like [Lactuca sativa]
GWHPAAAA015568	XP_023736117.1	7-ethoxycoumarin O-deethylase-like [Lactuca sativa]
GWHPAAAA014888	XP_013987387.1	PREDICTED: msx2-interacting protein-like isoform X7 [Salmo salar]
GWHPAAAA014378	PLY86139.1	hypothetical protein LSAT_6X94680 [Lactuca sativa]
GWHPAAAA014377	PLY86139.1	hypothetical protein LSAT_6X94680 [Lactuca sativa]
GWHPAAAA013813	XP_023763088.1	germacrene A oxidase-like [Lactuca sativa]
GWHPAAAA013180	XP_023758650.1	peptidyl-tRNA hydrolase 2, mitochondrial isoform X1 [Lactuca sativa]
GWHPAAAA011677	XP_021984194.1	CASP-like protein 1F2 [Helianthus annuus]
GWHPAAAA011563	XP_023751729.1	protein PAF1 homolog [Lactuca sativa]
GWHPAAAA010587	AMB19670.1	MLP-like protein 28 [Taraxacum kok-saghyz]
GWHPAAAA009292	ANN12610.1	hydroxycinnamoyl-CoA quinate/shikimate hydroxycinnamoyl transferase [Cichorium intybus]
GWHPAAAA007929	XP_023748480.1	phytosulfokine receptor 1 [Lactuca sativa]
GWHPAAAA007498	XP_023770836.1	ruvB-like 2 [Lactuca sativa]
GWHPAAAA006098	XP_023772250.1	mediator of RNA polymerase II transcription subunit 23 [Lactuca sativa]
GWHPAAAA005645	XP_023762498.1	cysteine-rich and transmembrane domain-containing protein WIH2-like [Lactuca sativa]
GWHPAAAA004815	XP_023731227.1	uncharacterized protein LOC111878993 isoform X3 [Lactuca sativa]
GWHPAAAA004810	XP_023731232.1	MACPF domain-containing protein At4g24290-like [Lactuca sativa]
GWHPAAAA004497	PLY85041.1	hypothetical protein LSAT_7X8261 [Lactuca sativa]
GWHPAAAA002594	AGE89404.1	cis-prenyltransferase CPT2 [Taraxacum brevicorniculatum]
GWHPAAAA002592	XP_021982625.1	protein RKD5 [Helianthus annuus]
GWHPAAAA001727	XP_023764021.1	3-hydroxyisobutyryl-CoA hydrolase-like protein 5 [Lactuca sativa]
GWHPAAAA001522	XP_023756521.1	mitogen-activated protein kinase 9-like [Lactuca sativa]
GWHPAAAA001453	XP_023766903.1	transmembrane protein 56-B-like [Lactuca sativa]
GWHPAAAA000742	PLY90843.1	hypothetical protein LSAT_6X92881 [Lactuca sativa]
GWHPAAAA000030	XP_023755354.1	vacuolar-processing enzyme-like [Lactuca sativa]
