# Supplementary material for: Comparative Transcriptome Analysis in Taraxacum koksaghyz to Identify Genes that Determine Root Volume and Root Length
Source: Front Genet. 2022 Jan 24;12:784883. doi: 10.3389/fgene.2021.784883 (PMC8819189; doi:10.3389/fgene.2021.784883)
Supplement: Supplementary file 8 [file Table6.XLSX]

## Sheet: Table S6
protein ID	trait	UniProt ID	protein name
GWHPAAAA003778	RTV	D4AZ24	Probable endo-1,3(4)-beta-glucanase
GWHPAAAA042727	RTV	Q94G86	Glucan endo-1,3-beta-D-glucosidase
GWHPAAAA046431	RTV	Q8LDW9	Xyloglucan endotransglucosylase/hydrolase protein 9
GWHPAAAA015656	RTL	Q94JQ6	Cellulose synthase A catalytic subunit 6 [UDP-forming]
GWHPAAAA046431	URL	Q8LDW9	Xyloglucan endotransglucosylase/hydrolase protein 9
GWHPAAAA045407	URL	Q8RU27	Probable UDP-arabinopyranose mutase 2
GWHPAAAA033873	URL	F4I718	Protein CELLULOSE SYNTHASE INTERACTIVE 3
GWHPAAAA013192	URV	Q38910	Probable xyloglucan endotransglucosylase/hydrolase protein 23
GWHPAAAA013193	URV	Q38910	xyloglucan endotransglucosylase/hydrolase protein 15
GWHPAAAA038049	URV	Q5B5X8	Probable glucan 1,3-beta-glucosidase A
GWHPAAAA027039	URV	A7LXU3	Beta-glucosidase BoGH3B
