# Supplementary material for: Comparative Transcriptome Analysis in Taraxacum koksaghyz to Identify Genes that Determine Root Volume and Root Length
Source: Front Genet. 2022 Jan 24;12:784883. doi: 10.3389/fgene.2021.784883 (PMC8819189; doi:10.3389/fgene.2021.784883)
Supplement: Supplementary file 9 [file Table4.XLSX]

## Sheet: Table S4
protein ID	trait	UniProt ID	protein name
GWHPAAAA007503	URL	Q9SRT2	Transcription factor bHLH62
GWHPAAAA002592	RTL	O81791	Protein RKD5
GWHPAAAA026557	RTL	Q6LA43	Two-component response regulator-like APRR2
GWHPAAAA040505	RTL	Q8S9H7	Transcription factor DIVARICATA
GWHPAAAA002086	RTV	Q8H1E4	Ethylene-responsive transcription factor RAP2-4
GWHPAAAA014488	RTV	O04336	Probable WRKY transcription factor 21
GWHPAAAA017340	RTV	Q9S7R3	Protein LIGHT-DEPENDENT SHORT HYPOCOTYLS 10
GWHPAAAA042185	RTV	Q9FGB0	Transcription factor bHLH145
GWHPAAAA044352	RTV	Q9C518	Transcription factor TCP8
GWHPAAAA018650	RTV	F1B281	MYB-like transcription factor 4
