# Supplementary material for: Comparative Transcriptome Analysis in Taraxacum koksaghyz to Identify Genes that Determine Root Volume and Root Length
Source: Front Genet. 2022 Jan 24;12:784883. doi: 10.3389/fgene.2021.784883 (PMC8819189; doi:10.3389/fgene.2021.784883)
Supplement: Supplementary file 10 [file Table1.XLSX]

## Sheet: Table S2
	Pool A	Pool B	Pool C
Optical appearance	medium-length roots, high volume	short roots, low volume	long roots, low volume
Primary root length (cm)	22.24 (± 5.21)	16.47 (± 1.59)	24.81 (± 6.20)
Primary root diameter (mm)	3.63 (± 0.90)	2.44 (± 0.50)	2.86 (± 0.59)
Primary root volume, upper 5 cm (cm3)	1.63 (± 0.84)	0.66 (± 0.28)	1.01 (± 0.56)
Natural rubber content (mg/g DW)	14.75	17.30	16.15
DW, dry weight; values are mean ± SD; n =15-35 plants; natural rubber content value is mean or two technical replicates
