# Supplementary material for: Comparative Transcriptome Analysis in Taraxacum koksaghyz to Identify Genes that Determine Root Volume and Root Length
Source: Front Genet. 2022 Jan 24;12:784883. doi: 10.3389/fgene.2021.784883 (PMC8819189; doi:10.3389/fgene.2021.784883)
Supplement: Supplementary file 13 [file Table5.XLSX]

## Sheet: Table S5
protein ID	trait	UniProt ID	protein name
GWHPAAAA001556	URV	Q9ZPE7	Protein EXORDIUM
GWHPAAAA013192	URV	Q38910	Probable xyloglucan endotransglucosylase/hydrolase protein 23
GWHPAAAA013193	URV	Q38911	xyloglucan endotransglucosylase/hydrolase protein 15
GWHPAAAA036026	URV	Q8GZP5	Allene oxide synthase 3
GWHPAAAA044598	URL	Q9MA46	Galactolipase DONGLE, chloroplastic
GWHPAAAA021115	RTL	Q9FJT7	Protein NDL1
GWHPAAAA022842	RTL	Q9LMA8	Protein TIFY 10A
GWHPAAAA007929	RTL	Q8LPB4	Phytosulfokine receptor 1
GWHPAAAA002086	RTV	Q8H1E4	Ethylene-responsive transcription factor RAP2-4
GWHPAAAA001300	RTV	Q9SUT5	Protein SGT1 homolog B
GWHPAAAA007090	RTV	Q9ZPE7	Protein EXORDIUM
GWHPAAAA008535	RTV	Q39011	Shaggy-related protein kinase eta
GWHPAAAA012674	RTV	Q9FR53	Serine/threonine-protein kinase TOR
GWHPAAAA014478	RTV	Q2LAJ3	Auxin response factor 2A
GWHPAAAA014754	RTV	O80837	Remorin
GWHPAAAA041177	RTV	P52835	Flavonol 3-sulfotransferase
