# Supplementary material for: Comparative Transcriptome Analysis in Taraxacum koksaghyz to Identify Genes that Determine Root Volume and Root Length
Source: Front Genet. 2022 Jan 24;12:784883. doi: 10.3389/fgene.2021.784883 (PMC8819189; doi:10.3389/fgene.2021.784883)
Supplement: Supplementary file 14 [file Table7.XLSX]

## Sheet: Table S5
Parameter	Value
Primary root length, mean±SD (cm)	20.71 (± 2.90)
Primary root length, min-max (cm)	15.2 - 28.4
Primary root volume of upper 5 cm, mean±SD (cm)	1101.60 (±453.80)
Primary root volume of upper 5 cm, min-max (cm)	333.28 - 2506.62
Number of plants	47
Normal distribution proved by Kolmogorov-Smirnov test, outliers were detected using Grubs test and subsequently removed.
